# Supplementary material for: Comparison of miRNAs and Their Targets in Seed Development between Two Maize Inbred Lines by High-Throughput Sequencing and Degradome Analysis
Source: PLoS One. 2016 Jul 27;11(7):e0159810. doi: 10.1371/journal.pone.0159810 (PMC4962988; doi:10.1371/journal.pone.0159810)
Supplement: S1 Table — (XLSX) [file pone.0159810.s001.xlsx]

## Sheet: Table S1
S1 Table. Overview of sRNA sequences in the PH6WC and PH4CV libraries.
Type		PH6WC		PH4CV
		Total	Unique	Total	Unique
Raw reads		5677694	1227159	8992803	1418801
ADT & Length[1]		2564851	488923	4088245	563074
Junk[2]		8044	6240	8411	5358
Rfam[3]	rRNA	368412	28718	446459	22923
	tRNA	189291	12870	288308	10578
	snoRNA	4603	1398	9357	2093
	snRNA	3179	1505	7660	1626
	other RNA	42715	3315	44723	3009
	Total	608200	47806	796507	40229
mRNA[4]		200231	56878	260322	80215
Repeat[5]		11155	1226	17902	1264
Clean reads		2297642	628701	3838297	730862
[1]ADT & Length: Reads lacking ADTs or lengths with <18 and >25 nt
[2]Junk: ≥2N, ≥7A, ≥8C, ≥6G, ≥7T, ≥10Dimer, ≥6Trimer, ≥5Tetramer
[3]Rfam: Noncoding sRNAs except miRNAs; http://rfam.janelia.org
[4]mRNA: mRNA fragments
[5]Repeat: Prototypic sequences representing repetitive DNA from different eukaryotic species; http://www.girinst.org/repbase
