# Supplementary material for: Comparison of miRNAs and Their Targets in Seed Development between Two Maize Inbred Lines by High-Throughput Sequencing and Degradome Analysis
Source: PLoS One. 2016 Jul 27;11(7):e0159810. doi: 10.1371/journal.pone.0159810 (PMC4962988; doi:10.1371/journal.pone.0159810)
Supplement: S2 Table — (XLSX) [file pone.0159810.s002.xlsx]

## Sheet: Table S2
S2 Table. Length distributions of clean reads in the PH6WC and PH4CV libraries.
Type	PH6WC		PH4CV
	Total	Unique	Total	Unique
18	181538	25553	282161	26692
19	206170	31948	279316	33904
20	244675	40815	326744	47624
21	309441	73223	460978	80860
22	401804	87005	777820	107138
23	294510	81859	604606	146760
24	507126	260274	779218	252990
25	152378	28024	327454	34894
Total (Clean reads)	2297642	628701	3838297	730862
