# Supplementary material for: Comparison of miRNAs and Their Targets in Seed Development between Two Maize Inbred Lines by High-Throughput Sequencing and Degradome Analysis
Source: PLoS One. 2016 Jul 27;11(7):e0159810. doi: 10.1371/journal.pone.0159810 (PMC4962988; doi:10.1371/journal.pone.0159810)
Supplement: S3 Table — (XLSX) [file pone.0159810.s003.xlsx]

## Sheet: Table S3
S3 Table. Conserved and novel miRNAs in the PH6WC and PH4CV libraries.
Family	Group[1]	Type	miRNA Name[2]	miRNA Sequence	Length of miRNA	PH6WC raw	PH4CV raw	PH6WC norm	PH4CV norm	Log2(PH4CV/PH6WC)	Adjusted p-Chi	Mapped MIR[3]	Rep miR[4]	Genome ID	Strand	Start	End	pre-miRNA Sequence[5]	Length of pre-miRNA	Secondary Structure	CG%	dG	MFEI[6]
miR156	Con-K	5'	zma-miR156a,b,c,d,e,f,g,l-5p	TGACAGAAGAGAGTGAGCAC	20	165	84	177	87	-1.02**	4.1451e-08	zma-MIR156a,zma-MIR156b,zma-MIR156c,zma-MIR156d,zma-MIR156e,zma-MIR156f,zma-MIR156g,zma-MIR156l,sbi-MIR156a,sbi-MIR156b,sbi-MIR156c,sbi-MIR156f,sbi-MIR156g,sbi-MIR156h,sbi-MIR156i,osa-MIR156e,osa-MIR156i,sof-MIR156,ata-MIR156b,ata-MIR156c,ata-MIR156d	zma-miR156a-5p	chr4	-	83913944	83914095	ttcgttccgtggctaacTGACAGAAGAGAGTGAGCACacagcgggcagactgcatcgatcgatctgcatccgagacggcgcacgtacgaatgatgatgcagctgctgctgcgtGCTCACTTCTCTCTCTGTCAGTcctctagctgctacggc	150	.((((...(..((((((((((((((((((((((((((.((((((.(((.((((((((.((((..(((..(((...))).)))..).)))....))))))))))))))))).)))))))).))))).)))))))))....))))..).)))).	56.6	-78.5	0.9
													zma-miR156b-5p	chr3	-	7775490	7775613	agatgagttttttgaaggttTGACAGAAGAGAGTGAGCACacacggtggtttcttaccatgagtgtcatgctaggagctgtgcgtGCTCACCCTCTATCTGTCAGTcactcatcaagcccatct	124	(((((.((((..((.((..((((((((((((.((((((((.((((((....(((((.((((.....)))).))))))))))).)))))))).)))).))))))))...))))..)))).)))))	47.6	-57.8	1
													zma-miR156c-5p	chr3	-	7775776	7775914	ggtggaggagaggtgaaagcTGACAGAAGAGAGTGAGCACacatggtgcctttcttgcatgatgtatgatcgagagagttcatgctcgaagctatgcgtGCTCACTTCTCTCTCTGTCAGCcattagaactcctctatc	139	((((((((((...(((..((((((((((((((((((((((.((((((....(((..((((((.......((....))..))))))..))))))))).)))))))).))))).)))))))))..)))...))))))))))	48.9	-70.7	1
													zma-miR156d-5p	chr5	-	92406233	92406351	aggctctcgagagatTGACAGAAGAGAGTGAGCACacggcgcgacgaacgacatagcatgtatgccgtcctcgccgcgTGCTCACTTCTCTTTCTGTCAGCctctttctctcgatggct	118	.(((..(((((((((((((((((((((((((((((.(((((.((((....((((...))))....))))..))))).)))))))).)))).)))))))))......))))))))..)))	55.5	-64.9	1
													zma-miR156e-5p	chr2	+	32121369	32121494	ccggcgggcgcgcgcgcggTGACAGAAGAGAGTGAGCACacggccggtgtgacggcaccggcgcggatgtgccgtcgcggccgcgtGCTCACTGCTCTCTCTGTCATCcgctggcacaccctcacg	89	((((((((((....))).(((((((((((((((((((((.(((((...((((((((((..........))))))))))))))).))))))))).)))).)))))))))))))))............	72.2	-76.9	0.8
													zma-miR156f-5p	chr2	-	180843096	180843262	tggctgctagatggtgtggcTGACAGAAGAGAGTGAGCACgcatcggccagactgcatctatatacggctgccccaaagcgacggatcgatggatgcctagcctaggcctaggcgcagctgctgttgcgTGCTCACTTCTCTTTCTGTCAGCtctctctctcatcct	165	.((.((..(((..(...((((((((((((((((((((((((((.((((.((.((((.(((((...((..(((......))).)).....))))).(((((((....).)))))))))))))))).)))))))))))).))))).))))))))))..)))..)).)).	56.3	-80.4	0.9
													zma-miR156g-5p	chr7	+	115997073	115997194	ggcTGACAGAAGAGAGTGAGCACgcatcggccagactgcatctatatacggctgctcctggcgaatggatagatgccaaggcgcagctgctgttgcgTGCTCACTTCTCTTTCTGTCAGCtc	121	((((((((((((((((((((((((((.((((.(((.....)))......((((((.(((((((..........)))).))).)))))))))).)))))))))))).))))).))))))))).	55.7	-68.6	1
													zma-miR156l-5p	chr5	-	183907877	183907967	ggTGACAGAAGAGAGTGAGCACacggccgggcggaacggcaccggcggatgtgccgtcgcggccgcgtGCTCACTGCTCTATCTGTCACCc	90	((((((((((((((((((((((.(((((..(((..(((((((........))))))))))))))).))))))))).)))).))))))))).	68.1	-63.8	1
			zma-miR156j_R-1-5p	TGACAGAAGAGAGAGAGCAC	20	10	1	11	1	-3.46**	0.0049464	zma-MIR156j,sbi-MIR156d	zma-miR156j-5p	chr7	-	130685458	130685582	cgagtggacctcgggagcgaTGACAGAAGAGAGAGAGCACaacccagcaccagcgaggaaaagcctcgcttctgcgagggccgtgtgctctctgctctcactgtcatcgcccacaggccaccgaa	123	((.((((.(((..((.((((((((((.((((((((((((((.(((.(((..(((((((.....)))))))..)))..)))...)))))))))).))))..))))))))))))..)))))))))..	61.6	-76.4	1
		3'	zma-miR156e_2ss13CA21TC,l-3p	GCTCACTGCTCTATCTGTCACC	22	17	264	18	276	3.94**	1.0383e-51	zma-MIR156e,zma-MIR156l,sbi-MIR156g,sbi-MIR156h,osa-MIR156e,osa-MIR156i,ata-MIR156c	zma-miR156e-3p	chr2	+	32121369	32121494	ccggcgggcgcgcgcgcggTGACAGAAGAGAGTGAGCACacggccggtgtgacggcaccggcgcggatgtgccgtcgcggccgcgtGCTCACTGCTCTCTCTGTCATCcgctggcacaccctcacg	89	((((((((((....))).(((((((((((((((((((((.(((((...((((((((((..........))))))))))))))).))))))))).)))).)))))))))))))))............	72.2	-76.9	0.8
													zma-miR156l-3p	chr5	-	183907877	183907967	ggTGACAGAAGAGAGTGAGCACacggccgggcggaacggcaccggcggatgtgccgtcgcggccgcgtGCTCACTGCTCTATCTGTCACCc	90	((((((((((((((((((((((.(((((..(((..(((((((........))))))))))))))).))))))))).)))).))))))))).	68.1	-63.8	1
miR159	Con-K	3'	zma-miR159a,f-3p	TTTGGATTGAAGGGAGCTCTG	21	86	791	92	828	3.17**	0	zma-MIR159a,zma-MIR159f	zma-miR159a-3p	chr8	+	10392820	10393065	tcgatgctttgggtttgaagcggAGCTCCTATCATTCCAATGAagggtcgttccgaagggctggttccgctgctcgttcatggttcccactatcctatctcatcatgtgtatatatgtaatccatgggggagggtttctctcgtctttgagataggcttgtggtttgcatgaccgaggagctgcaccgcccccttgctggccgctcTTTGGATTGAAGGGAGCTCTGcatcctgatccacccctcc	230	.........((((((.((.((((((((((..(((.(((((.((..(((((...(((.((((.(((...(((.((((.(((((....((((...(((((((((.(((((....)))))......(((((((((...)))))))))...)))))))))...))))....))))).)))).)))...)))))))..))).)))))..)).))))).)))..)))))))))).))..)))))).......	53.3	-104.1	0.8
													zma-miR159f-3p	chr3	-	25492248	25492462	ggAGCTCCTCTCATTCCAATGAagggtccttccgaagggtggttccgctgctcgttcatggttcccactatcctatctcatccatgtttgcgtgtcttcgagaggaagcggaagagattcctgtggtcgccttttgagataggcttgtggtttgcatgaccgaggagctgcaccgaccccgtgctggccgctcTTTGGATTGAAGGGAGCTCTGc	213	((((((((..(((.(((((....(((....)))..((((((((...(((.((((.(((((....((((...((((((((...((((....)))).....((((((..((((((....)))).)).....))))))))))))))...))))....))))).)))).))).((((.......))))..))))))))))))).)))..))))))))..	55.3	-94.1	0.8
			zma-miR159c_L-1R-1-3p	TTGGATTGAAGGGAGCTCC	19	106	9	10	114	3.51**	8.8887e-21	zma-MIR159c	zma-miR159c-3p	chr3	-	2748141	2748337	atgattaagaaaggcgatcgaagAGCTCCCTTCGATCCAATCcaggaggggaagtggtcggttgcagctgccggttcatggatacctctctggtgcagcaatggccgctgctcacctctgcacttgcatgggtgtgcatgacccgggagatgagcccgccatcatctttccctcgtgcTTGGATTGAAGGGAGCTCC	174	..((((.........))))...((((((((((((((((((..((.((((((((((((..((((.((.((.((((.(((((.((((((....(((((((...((((....)).))...))))))).....)))))).))))).)))).)).))))))..)))....))))))))).)).)))))))))))))))))).	56.9	-100.8	0.9
	Con-N	3'	osa-miR159f_R-1	CTTGGATTGAAGGGAGCTCT	20	5	20	5	21	2.07**	0.0014422	osa-MIR159f,bdi-MIR159a	osa-miR159f	chr3	-	2747983	2748162	gaagagctcccttcgatccaatccaggaggggaagtggtcggttgcagctgccggttcatggatacctctctggtgcagcaatggccgctgctcacctctgcacttgcatgggtgtgcatgacccgggagatgagcccgccatcatctttccctcgtgCTTGGATTGAAGGGAGCTCCnn	174	...((((((((((((((((((..((.((((((((((((..((((.((.((.((((.(((((.((((((....(((((((...((((....)).))...))))))).....)))))).))))).)))).)).))))))..)))....))))))))).)).))))))))))))))))))...	58.3	-100.4	1
			osa-miR159f_1ss1CT	TTTGGATTGAAGGGAGCTCTA	21	9	56	10	58	2.54**	3.4904e-09	osa-MIR159f,bdi-MIR159a	osa-miR159f	chr3	-	25492049	25492276	ttgaagcggagctcctctcattccaatgaagggtccttccgaagggtggttccgctgctcgttcatggttcccactatcctatctcatccatgtttgcgtgtcttcgagaggaagcggaagagattcctgtggtcgccttttgagataggcttgtggtttgcatgaccgaggagctgcaccgaccccgtgctggccgctcTTTGGATTGAAGGGAGCTCTGcatcctg	223	..((.((((((((((..(((.(((((....(((....)))..((((((((...(((.((((.(((((....((((...((((((((...((((....)))).....((((((..((((((....)))).)).....))))))))))))))...))))....))))).)))).))).((((.......))))..))))))))))))).)))..)))))))))).))...	54.8	-100.8	0.8
miR162	Con-K	3'	zma-miR162_R+1-3p	TCGATAAACCTCTGCATCCAG	21	24	10	26	10	-1.38*	0.011748	zma-MIR162,sbi-MIR162	zma-miR162-3p	chr5	-	182091022	182091151	ctgggcgcagtggtttatcgatctcttccttgccttgtgctggtccggccgggagtggtggttcaagcgttttattgttgcagcagctcgcaaacaacgcgggaatcggTCGATAAACCTCTGCATCCAG	130	((((..((((.((((((((((((..((((..(((............)))..))))....(((((..(((((...((((.((....))..))))..)))))..))))))))))))))))).))))..))))	55.4	-55.2	0.8
miR164	Con-K	5'	zma-miR164e-5p	TGGAGAAGCAGGACACGTGAG	21	1	15	1	16	4.00**	0.00034406	zma-MIR164e	zma-miR164e-5p	chr1	+	46853174	46853289	gTGGAGAAGCAGGACACGTGAGcgaccatccagttccactcccgctggctcgctgctggagctcccggcggcttggtgagtttggGTGGTCGTTCATGTGTCCGCCctctccaccg	114	(((((((.((.((((((((((((((((((((((...((((.(((((((...(((.....)))..)))))))...))))...))))))))))))))))))))))))..)))))))..	64.7	-73.9	1
miR166	Con-K	5'	zma-miR166b,d-5p	GGAATGTTGTCTGGTTCAAGG	21	4	11	4	11	1.46	0.084622	zma-MIR166b,zma-MIR166d	zma-miR166b-5p	chr1	-	223279185	223279300	gtGGAATGTTGTCTGGTTCAAGGtcttgctttccgatttgaggatgatccatgcttgcatgtgtagnnnnnnnngttcctcagatctacaagatcTCGGACCAGGCTTCATTCCCC	112	..((((((..(((((((((.((((((((......((((((((((..(..((((....))))..)............))))))))))..)))))))).)))))))))..))))))..	44.8	-48.4	0.9
													zma-miR166d-5p	chr5	-	21954975	21955078	gtGGAATGTTGTCTGGTTCAAGGtcttttgctttgtgatccatctgtgtagagcttctaagtattccttggatctgcaagatcTCGGACCAGGCTTCATTCCCC	100	..((((((..(((((((((.((((((..(((.....((((((...((((((.....)))..)))....)))))).))))))))).)))))))))..))))))..	46.2	-39.7	0.8
			zma-miR166e-5p	GGAATGTTGTCTGGCTCGAGG	21	23	72	25	75	1.58**	3.4177e-07	zma-MIR166e,sbi-MIR166d	zma-miR166e-5p	chr4	+	150433885	150433976	ggGGAATGTTGTCTGGCTCGAGGtgcagaaacacgcagatctcatcgaggtcgtcttggttgttgttgatcTCGGACCAGGCTTCATTCCCC	92	((((((((..((((((..(((((((((..(((.....((((((...))))))......)))..)))..))))))..))))))..))))))))	54.3	-43.6	0.9
		3'	zma-miR166a_1ss21CT-3p	TCGGACCAGGCTTCATTCCCT	21	51	121	55	126	1.20**	8.4354e-08	zma-MIR166a,sbi-MIR166h,sbi-MIR166j,osa-MIR166b,osa-MIR166c,osa-MIR166d,osa-MIR166e,osa-MIR166m,ata-MIR166d,ata-MIR166e,bdi-MIR166b,bdi-MIR166d,bdi-MIR166e,bdi-MIR166i	zma-miR166a-3p	chr6	-	84390025	84390262	gcctttcgtctttgaggGGAATGTTGTCTGGCTCGGGGccgccgccgccgctccttccttctctagtctctcttctctcctagcagctactcttcgcttcctactcctatctcgatcccnnnnnnnnnnnnnnnnnnnnnnnnnnnnnnnnnnnnnnnnnnggatcgagaccgagcggacggagacgagtggtgtagatcTCGGACCAGGCTTCATTCCCCccaaaatgaagggctcc	235	(((((((((.((((.((((((((..((((((..(((((....((((((((((((.(((..(((.................(((.(((........)))..)))......(((((((((...........................................)))))))))..))).))).)))).)).))))))....)))))..))))))..)))))))).)))))))))))))...	48.3	-87.512	0.8
			zma-miR166b,d,e,g,h,i-3p	TCGGACCAGGCTTCATTCCCC	21	10236	10949	10942	11463	0.07	5.4157e-07	zma-MIR166b,zma-MIR166d,zma-MIR166e,zma-MIR166g,zma-MIR166h,zma-MIR166i,sbi-MIR166d	zma-miR166b-3p	chr1	-	223279185	223279300	gtGGAATGTTGTCTGGTTCAAGGtcttgctttccgatttgaggatgatccatgcttgcatgtgtagnnnnnnnngttcctcagatctacaagatcTCGGACCAGGCTTCATTCCCC	112	..((((((..(((((((((.((((((((......((((((((((..(..((((....))))..)............))))))))))..)))))))).)))))))))..))))))..	44.8	-48.4	0.9
													zma-miR166d-3p	chr5	-	21954975	21955078	gtGGAATGTTGTCTGGTTCAAGGtcttttgctttgtgatccatctgtgtagagcttctaagtattccttggatctgcaagatcTCGGACCAGGCTTCATTCCCC	100	..((((((..(((((((((.((((((..(((.....((((((...((((((.....)))..)))....)))))).))))))))).)))))))))..))))))..	46.2	-39.7	0.8
													zma-miR166e-3p	chr4	+	150433885	150433976	ggGGAATGTTGTCTGGCTCGAGGtgcagaaacacgcagatctcatcgaggtcgtcttggttgttgttgatcTCGGACCAGGCTTCATTCCCC	92	((((((((..((((((..(((((((((..(((.....((((((...))))))......)))..)))..))))))..))))))..))))))))	54.3	-43.6	0.9
													zma-miR166g-3p	chr1	+	13558795	13558920	ggGGAATGTTGTCTGGTTGGAGAcctaacaccgcgaattaatcatccatgccatggaagcagcatatgcccgcctgcatctatccatgcatgatggtggaaggttTCGGACCAGGCTTCATTCCCC	126	((((((((..(((((((..(((((((..((((..((.....))...(((((.(((((.(((((........).)))).....))))))))))..))))..)))))))..)))))))..))))))))	52.4	-60.6	0.9
													zma-miR166h-3p	chr1	-	274783711	274783786	gggGAATGACGTCCGGTCCGAACgagccacggctgctgctgcgccgccgcgggctTCGGACCAGGCTTCATTCCCC	76	(((((((((.(((.(((((((...((((.((((.((......)).))))..))))))))))).))).)))))))))	71.1	-48.4	0.9
													zma-miR166i-3p	chr1	+	241357063	241357145	ggggaatgtcgtctggcgcgagaccgtaccagacgacgtgctctctcggtcgtcggacggtcTCGGACCAGGCTTCATTCCCC	83	((((((((..((((((..(((((((((.((.((((((...........)))))))))))))))))..))))))..))))))))	65.1	-53.1	1
			zma-miR166f_1ss1TG-3p	GCGGACCAGGCTTCATTCCCC	21	15	52	16	54	1.75**	5.5224e-06	zma-MIR166f	zma-miR166f-3p	chr1	-	274783653	274783734	cgagggGAATGACGTCCGGTCCGAACGagccacggctgctgctgcgccgccgcgggctTCGGACCAGGCTTCATTCCCCgtg	76	...(((((((((.(((.(((((((...((((.((((.((......)).))))..))))))))))).))).)))))))))...	70.7	-50.1	0.9
			zma-miR166j,k,n-3p	TCGGACCAGGCTTCAATCCCT	21	33	211	35	221	2.66**	2.1837e-31	zma-MIR166j,zma-MIR166k,zma-MIR166n,sbi-MIR166g	zma-miR166j-3p	chr7	+	124574856	124575009	caagttgaagattaggttaaggggtttgtttgtctggttcaaggtcgccacacagcagggaaaacccatttcgccttgaagcatgcaccatgatgggtgtacctgttggtgatcTCGGACCAGGCTTCAATCCCTttaactagcgtctgcatat	146	.....((.((((..((((((((((.(((...(((((((((.(((((((((....(((((....(((((((..((..........)).....)))))))...)))))))))))))).)))))))))..))).))))))))))...)))).))...	48.1	-64.9	0.9
													zma-miR166k-3p	chr5	-	210681533	210681700	gcatgctcgggttaggtcagggggattgttgtctggctcggggtctccggtcgagatcgattcataacatatacgtacgtgcttctagccttgccggcggagctagtcgttgtcgtcgaccggagattTCGGACCAGGCTTCAATCCCTttgaccatgcggcattagg	162	..(((((...((..(((((..(((((((..((((((..((..((((((((((((((((((((....((......))....(((((..(((.....)))))))).)))))..))).))))))))))))..))..))))))..)))))))..)))))..)))))))....	56	-84.2	0.9
													zma-miR166n-3p	chr4	+	178167100	178167231	tcatgctcggattgggttagggggattgttgtctggctcggtgtctccggtcgagacggccttgccggcgccggagctgtcgtcgaccggagatcTCGGACCAGGCTTCAATCCCTttaaccatgcggcatt	129	..((((.((.((..(((((..(((((((..((((((..((..((((((((((((((((((....(((....))).)))))).))))))))))))..))..))))))..)))))))..))))))).)))))).	60.6	-81.2	1
			zma-miR166l_L+2R-2-3p	TCTCGGACCAGGCTTCATTCC	21	171	1379	183	1443	2.98**	0	zma-MIR166l	zma-miR166l-3p	chr3	+	105560341	105560477	aaagaacgggaggagggtttctggaatggaggctggtccaagatccttaggtgttaaagcattatattgccttgtttctggttttgtgtttgagaTCTCGGACCAGGCTTCATTCCtcaaacccacgctcccgacac	127	......((((((..((((((..(((((((((.(((((((.(((((.....((((....))))((((..(((........)))..)))).....))))).))))))).)))))))))..))))))...))))))....	48.2	-63	1
			zma-miR166m_R-2-3p	TCGGACCAGGCTTCATTCC	19	49	292	52	306	2.56**	1.6496e-41	zma-MIR166m	zma-miR166m-3p	chr5	-	210681804	210681959	tccttggtctgggggtttgtggggAATGTTGGCTGGCTCGAGGCAtccgcgtcctggctcgcagtcgcagcgcagatcgtgttttgcctgctaccggccggacagatcgagaggcgTCGGACCAGGCTTCATTCCtcgcaaaccggtgcatcccca	147	.........(((((((((((((((((((..((((((..(((.((.((((.((((.(((.((..((.((((.(((((......))))))))).)))))))))))....)).)).)).)))..))).))).)))))))))))))))........))))	62.8	-71.7	0.7
	Con-N	3'	osa-miR166e_R-2_1ss19CT-3p	TCGGACCAGGCTTCATTCT	19	10	23	10	24	1.26*	0.020525	osa-MIR166e,osa-MIR166j,osa-MIR166m,sbi-MIR166j,hvu-MIR166a,ata-MIR166b,bdi-MIR166a	osa-miR166e-3p	chr1	-	223279070	223279225	atatgaagctacttgcttctgagtGGAATGTTGTCTGGTTCAAGGtcttgctttccgatttgaggatgatccatgcttgcatgtgtagnnnnnnnngttcctcagatctacaagatcTCGGACCAGGCTTCATTCCcctcaggaatagcttcaaaa	150	...((((((((.....(((((((.((((((..(((((((((.((((((((......((((((((((..(..((((....))))..)............))))))))))..)))))))).)))))))))..)))))).))))))).))))))))...	42.3	-67.8	1
			osa-miR166e_1ss17TC-3p	TCGGACCAGGCTTCATCCCCC	21	164	193	175	202	0.21	0.16698	osa-MIR166e,osa-MIR166j,osa-MIR166m,sbi-MIR166j,hvu-MIR166a,ata-MIR166b,bdi-MIR166a	osa-miR166e-3p	chr5	-	21954866	21955024	aaagatgtgaagctatttgcttctgagtGGAATGTTGTCTGGTTCAAGGtcttttgctttgtgatccatctgtgtagagcttctaagtattccttggatctgcaagatcTCGGACCAGGCTTCATTCCCCtcagaaatagcttcaaaaatgatatcgcg	153	...((((((((((((((....((((((.((((((..(((((((((.((((((..(((.....((((((...((((((.....)))..)))....)))))).))))))))).)))))))))..)))))).)))))))))))))))).......))))...	42.1	-61.8	0.9
			osa-miR166m_R-2_1ss17TC	TCGGACCAGGCTTCATCCC	19	11	27	11	28	1.35**	0.0064976	osa-MIR166m,ata-MIR166c,bdi-MIR166j	osa-miR166m	chr5	-	210681719	210681855	gggggtttgtggggaatgttggctggctcgaggcatccgcgtcctggctcgcagtcgcagcgcagatcgtgttttgcctgctaccggccggacagatcgagaggcgTCGGACCAGGCTTCATTCCtcgcaaaccggt	131	...(((((((((((((((..((((((..(((.((.((((.((((.(((.((..((.((((.(((((......))))))))).)))))))))))....)).)).)).)))..))).))).)))))))))))))))...	63.5	-69.8	0.8
miR167	Con-K	5'	zma-miR167a_R-1,b_R-1,c_R-1,d_R-1,e_R-1,f_R-1,j_R-1-5p	TGAAGCTGCCAGCATGATCT	20	144	51	154	53	-1.54**	2.2293e-12	zma-MIR167a,zma-MIR167b,zma-MIR167c,zma-MIR167d,zma-MIR167e,zma-MIR167f,zma-MIR167j,sbi-MIR167a,sbi-MIR167g	zma-miR167a-5p	chr3	+	119194704	119194893	tgctcttgcgaatgagTGAAGCTGCCAGCATGATCTagctctgatttggttggcaccatattagcaggcgtccacgcacagctagactagagtggcctcgcgcgctctcgtctggtctgtgtctcgctttgtgcctgcaaatcgttgttagATCATGCATGACAGCCTCATTccttcacaattctggggc	189	.(((((((.(((.((((((.((((.((((((((((((((..(((((((...(((((.........(((((.....((((((((((((.((((((((...)).)))))).)))))).))))))..))))).)))))..)))))))..)))))))))))).)).)))).)))))).))).)).....)))))	52.6	-88.2	0.9
													zma-miR167b-5p	chr5	+	7696799	7696925	agtgcccaagataaagggTGAAGCTGCCAGCATGATCTaacgacggcattgctctgctgctgcagtgaggcttgcgagtgatggttagATCATGCTGTGACAGTTTCACTctttccctttgggcaca	125	.(((((((((..((((((((((((((.((((((((((((((.....(((..(((.((.(((.......)))..)))))..)))))))))))))))))...))))))))))))))...))))))))).	51.2	-69.7	1.1
													zma-miR167c-5p	chr5	+	4304401	4304532	tgcccaagggaacgagTGAAGCTGCCAGCATGATCTagctcggagtgatcacgcgaggagaacaatagctcgaggtggtcatgccttgctagATCATGCTGTGGCAGCCTCACTtcttcccgtccttgggca	130	.(((((((((((..(((((.(((((((((((((((((((..((..(((((((.((((...........))))..)))))))..))..)))))))))))))..)))))).)))))..)))))....)))))).	56.1	-79.4	1.1
													zma-miR167d-5p	chr1	-	287799562	287799694	tgcccaagggaacgagTGAAGCTGCCAGCATGATCTagctctgagtgatcacccgaaaaagaacaatagttctaggtggtcatgccttgctaGGTCATGCTGCTGCAGCCTCACTtcttcccgtcgttgggca	131	.(((((((((((..(((((.(((((((((((((((((((.....(((((((((......(((((....))))).))))))))).....))))))))))))))..))))).)))))..)))))....)))))).	52.6	-75.9	1.1
													zma-miR167e-5p	chr7	-	9835378	9835496	ttggtgtgtcctctagtagcTGAAGCTGCCAGCATGATCTgaggtgtccacagcatatatatggaagcagctagcgatcaGATCATGCTGTGCAGTTTCATCtgctcgtggacgcacac	114	...((((((((...(((((.((((((((((((((((((((((....((((...........)))).((.....))..))))))))))))).))))))))).)))))...))))))))..	50.4	-61.7	1
													zma-miR167f-5p	chr3	+	192151750	192151868	cgtgcaccttattaagcagcTGAAGCTGCCAGCATGATCTgatctttcgtttactggcaactttggatacctaagatccagatcgtgctgcgcagtttcacctgctaattggagcacag	116	.((((.((..(((.(((((.((((((((((((((((((((((((((..((...(..(.....)..)..))..))))).)))))))))))).))))))))).)))))))).)).))))..	47.9	-58.3	1
													zma-miR167j-5p	chr1	+	12594023	12594131	aTGAAGCTGCCAGCATGATCTgaaaccatacgtgttctttgattcccatctgaagaaagagttggctttcatggagaaccgacggtcAGATCATGTGGCAGTTTCATTt	107	((((((((((((.((((((((((..((...((.(((((((((...((((((......)))..)))...)))..))))))))..))))))))))))))))))))))))..	44	-47.7	1
			zma-miR167g_R+1,h_R+1,i_R+1-5p	TGAAGCTGCCAGCATGATCTGG	22	415	71	444	74	-2.58**	7.8249e-60	zma-MIR167g,zma-MIR167h,zma-MIR167i,	zma-miR167g-5p	chr3	+	119196667	119196909	agtggtgcaccacgagttggTGAAGCTGCCAGCATGATCTGGttatgatggtggtggtatatgtaagatggatgtaatctatactactaccggcccctgtcactctctctctctcccccgtccctgactgtcatatatggatcgacgaatccaagatgagaggggaagggagagagagagagggtaattaatgagcaccaggaccAGGTCATGCTGTAGTTTCATCtgctggtggccgcacat	237	....((((.((((.((..((((((((((.((((((((((((((..((..(((((((((((.....((((.......))))))))))))))).((....((.((((((((((((((.(((.((((...((.((((...(((((......)))))..)))).)))))).))).)))))))))))))).))......))..))..))))))))))))))))))))))))..)).))))..))))..	50.6	-125.1	1
													zma-miR167h-5p	chr6	-	93489270	93489412	actttgctgctgtgagaggtTGAAGCTGCCAGCATGATCTGGctgctcagacgccggcgggcgtctcgagtgctcgctcgatcgtcggtgacgcttggattcaccAGATCATGTTGCAGCTTCACTctctcgcagccagcaaa	141	..((((((((((((((((..((((((((.(((((((((((((......(((((((....)))))))((((((.((((.((.....))))))))))))......)))))))))))))))))))))..)))))))))).))))))	58	-87.5	1.1
													zma-miR167i-5p	chr9	+	110562487	110562616	acttcgctggtgtgagagctTGAAGCTGCCAGCATGATCTGGctgctcaaacgccgccggcctcccaagtgctcgatcggtggcgcttcaccAGATCATGTTGCAGCTTCACTctctcgcaaccagcgaa	128	..((((((((((((((((..((((((((.(((((((((((((.((...((.((((((((((((....)).)).....)))))))).)))))))))))))))))))))))))..)))))))).))))))))	58.5	-77.5	1
		3'	zma-miR167g_L+1-3p	AGGTCATGCTGTAGTTTCATC	21	235	554	251	580	1.21**	8.1214e-31	zma-MIR167g	zma-miR167g-3p	chr3	+	119196667	119196909	agtggtgcaccacgagttggTGAAGCTGCCAGCATGATCTGGttatgatggtggtggtatatgtaagatggatgtaatctatactactaccggcccctgtcactctctctctctcccccgtccctgactgtcatatatggatcgacgaatccaagatgagaggggaagggagagagagagagggtaattaatgagcaccaggaccAGGTCATGCTGTAGTTTCATCtgctggtggccgcacat	237	....((((.((((.((..((((((((((.((((((((((((((..((..(((((((((((.....((((.......))))))))))))))).((....((.((((((((((((((.(((.((((...((.((((...(((((......)))))..)))).)))))).))).)))))))))))))).))......))..))..))))))))))))))))))))))))..)).))))..))))..	50.6	-125.1	1
			zma-miR167h_L+1R+1,i_L+1R+1-3p	AGATCATGTTGCAGCTTCACT	21	16	9	17	9	-0.92	0.13013	zma-MIR167h,zma-MIR167i	zma-miR167h-3p	chr6	-	93489270	93489412	actttgctgctgtgagaggtTGAAGCTGCCAGCATGATCTGGctgctcagacgccggcgggcgtctcgagtgctcgctcgatcgtcggtgacgcttggattcaccAGATCATGTTGCAGCTTCACTctctcgcagccagcaaa	141	..((((((((((((((((..((((((((.(((((((((((((......(((((((....)))))))((((((.((((.((.....))))))))))))......)))))))))))))))))))))..)))))))))).))))))	58	-87.5	1.1
													zma-miR167i-3p	chr9	+	110562487	110562616	acttcgctggtgtgagagctTGAAGCTGCCAGCATGATCTGGctgctcaaacgccgccggcctcccaagtgctcgatcggtggcgcttcaccAGATCATGTTGCAGCTTCACTctctcgcaaccagcgaa	128	..((((((((((((((((..((((((((.(((((((((((((.((...((.((((((((((((....)).)).....)))))))).)))))))))))))))))))))))))..)))))))).))))))))	58.5	-77.5	1
	Con-N	5'	tae-miR167c-5p	TGAAGCTGCCAGCATGATCTGC	22	14	3	15	3	-2.32**	0.00554	tae-MIR167c,ata-MIR167f,bdi-MIR167c	tae-miR167c-5p	chr7	-	9835435	9835554	ttggtgtgtcctctagtagcTGAAGCTGCCAGCATGATCTGAggtgtccacagcatatatatggaagcagctagcgatcagatcatgctgtgcagtttcatctgctcgtggacgcacacg	114	...((((((((...(((((.((((((((((((((((((((((....((((...........)))).((.....))..))))))))))))).))))))))).)))))...))))))))...	50.8	-61.7	1
			bdi-miR167d_R+1_1ss22AG-5p	TGAAGCTGCCAGCATGATCTGGA	23	10	0	11	0	-**	0.0010925	bdi-MIR167d	bdi-miR167d-5p	chr9	+	110562485	110562620	acacttcgctggtgtgagagctTGAAGCTGCCAGCATGATCTGGCtgctcaaacgccgccggcctcccaagtgctcgatcggtggcgcttcaccagatcatgttgcagcttcactctctcgcaaccagcgaagggc	130	...(((((((((((((((((..((((((((.(((((((((((((.((...((.((((((((((((....)).)).....)))))))).)))))))))))))))))))))))))..)))))))).)))))))))...	59.6	-81.6	1
miR168	Con-K	5'	zma-miR168a,b-5p	TCGCTTGGTGCAGATCGGGAC	21	818	846	874	885	0.02	0.74062	zma-MIR168a,zma-MIR168b,sbi-MIR168,osa-MIR168a,hvu-MIR168,sof-MIR168a,sof-MIR168b,ata-MIR168	zma-miR168a-5p	chr5	-	74370579	74370682	gaagccgcgccgcctcgggcTCGCTTGGTGCAGATCGGGACccgccgcccggccgacgggacggatCCCGCCTTGCACCAAGTGAATcggagccggcggagcga	99	...((..(((((.(((.(..(((((((((((((..(((((.(((...((((.....)))).))).)))))..)))))))))))))..).))).)))))..))..	74	-64.4	0.8
													zma-miR168b-5p	chr4	-	239639187	239639290	tccgccgcgccgtctcgggcTCGCTTGGTGCAGATCGGGACccgccgcccggccgacgggacggatCCCGCCTTGCATCAAGTGAATcggagccggcgcagcga	101	..(((.((((((.(((.(..(((((((((((((..(((((.(((...((((.....)))).))).)))))..)))))))))))))..).))).)))))).))).	73.1	-67.9	0.9
		3'	zma-miR168a_R+1,b_R+1_1ss12TC-3p	CCCGCCTTGCACCAAGTGAAT	21	45	27	48	28	-0.78	0.022919	zma-MIR168a,zma-MIR168b,sbi-MIR168,osa-MIR168a,hvu-MIR168,sof-MIR168a,sof-MIR168b,ata-MIR168	zma-miR168a-3p	chr5	-	74370579	74370682	gaagccgcgccgcctcgggcTCGCTTGGTGCAGATCGGGACccgccgcccggccgacgggacggatCCCGCCTTGCACCAAGTGAATcggagccggcggagcga	99	...((..(((((.(((.(..(((((((((((((..(((((.(((...((((.....)))).))).)))))..)))))))))))))..).))).)))))..))..	74	-64.4	0.8
													zma-miR168b-3p	chr4	-	239639187	239639290	tccgccgcgccgtctcgggcTCGCTTGGTGCAGATCGGGACccgccgcccggccgacgggacggatCCCGCCTTGCATCAAGTGAATcggagccggcgcagcga	101	..(((.((((((.(((.(..(((((((((((((..(((((.(((...((((.....)))).))).)))))..)))))))))))))..).))).)))))).))).	73.1	-67.9	0.9
miR169	Con-K	5'	zma-miR169o_R-1-5p	TAGCCAAGAATGACTTGCCT	20	160	12	171	13	-3.72**	1.2792e-31	zma-MIR169o	zma-miR169o-5p	chr4	+	12923746	12923883	gTAGCCAAGAATGACTTGCCTatgcacgccctctgttggcagttccgtccggcagccatggcgacggttgcacaaggtgagtttttgcggcgtggatgatgcaatgtggctgcatCGGCAGGTCTTCTTGGCTAGCca	133	.((((((((((.((((((((.((.(((((((((..(((((((..(((((.(.((....)).)))))))))).)))...))).......)))))).))((((((.......))))))))))))))))))))))))....	57.2	-62	0.8
		3'	zma-MIR169a,b-p3	ATCGGCAAGTTGTTCTTGGCT	21	65	15	69	16	-2.11**	7.4735e-09	zma-MIR169a,zma-MIR169b	zma-MIR169a-p3	chr3	+	37610459	37610588	taggctcggggactatggtgCAGCCAAGGATGACTTGCCGAtcgatgtgacgcctcttgatctcgtcgtcgtcagatcgtcgccgatcATCGGCAAGTTGTTCTTGGCTacaccgtggctcctgctcctg	130	((((..((((..((((((((.(((((((((..(((((((((..(((((((((...........))))).)))).(((((....))))).)))))))))..))))))))).))))))))..))))..))))	57.7	-72.3	1
													zma-MIR169b-p3	chr8	+	4792715	4792870	taggctcggggactacggtgCAGCCAAGGATGACTTGCCGAtctatcgtcgatcaacgagcgacgcctctgatgtctgatctcgacatctatcgtcgtcagaccatcatcatctATCGGCAAGTTGTTCTTGGCTacaccgtggctcctgctcctg	156	((((..((((..((((((((.(((((((((..((((((((((....(((((.((...)).)))))....(((((((((((..(((......)))..)))))).)))))......))))))))))..))))))))).))))))))..))))..))))	54.5	-82.5	1
	Con-N	5'	bdi-MIR169a-p5_1ss8TC	TTAGGCTCGGGGACTATGGTG	21	4	11	4	12	1.58	0.067611	bdi-MIR169a	bdi-MIR169a-p5	chr3	+	37610452	37610595	ctaacaTTAGGCTCGGGGACTATGGTGcagccaaggatgacttgccgatcgatgtgacgcctcttgatctcgtcgtcgtcagatcgtcgccgatcatcggcaagttgttcttggctacaccgtggctcctgctcctgatgtaag	138	...((((((((..((((..((((((((.(((((((((..(((((((((..(((((((((...........))))).)))).(((((....))))).)))))))))..))))))))).))))))))..))))..))))))))...	54.9	-80	1
														chr8	+	4792703	4792882	gcggcctaacaTTAGGCTCGGGGACTACGGTGcagccaaggatgacttgccgatctatcgtcgatcaacgagcgacgcctctgatgtctgatctcgacatctatcgtcgtcagaccatcatcatctatcggcaagttgttcttggctacaccgtggctcctgctcctgatgtaaggcttt	176	..(((((.((((((((..((((..((((((((.(((((((((..((((((((((....(((((.((...)).)))))....(((((((((((..(((......)))..)))))).)))))......))))))))))..))))))))).))))))))..))))..)))))))).)))))..	53.3	-99	1
miR171	Con-K	5'	zma-miR171d,e-5p	TGTTGGCTCGGCTCACTCAGA	21	15	22	16	23	0.52	0.25199	zma-MIR171d,zma-MIR171e	zma-miR171d-5p	chr9	-	126503125	126503245	agaaatggaagtgtaactatggTGTTGGCTCGGCTCACTCAGAagttgaagccgaatccaaatggtagctgccggcgtttcTGATTGAGCCGTGCCAATATCtcagtactctttcatgctg	113	....(((((((.((.(((..(((((((((.(((((((.((((((......((((...((....)).......))))..)))))).))))))).)))))))))..))))).)))))))....	47.9	-52.8	0.9
													zma-miR171e-5p	chr1	+	7950197	7950322	agaaatggaatagtagctatgaTGTTGGCTCGGCTCACTCAGAcgacgtacgcgcgcgagatcatgtgctatgccgctgctgtttcTGATTGAGCCGTGCCAATATCttagtactcttccatgcat	118	....((((((.(((.((((.(((((((((.(((((((.(((((.((((((.(((.(((((........)).))))))))).)))))))).))))))).))))))))).))))))).))))))....	49.2	-60	1
		3'	zma-miR171c_1ss4CT,d,e,n_R+1_1ss12CT-3p	TGATTGAGCCGTGCCAATATC	21	275	44	294	46	-2.68**	1.8996e-41	zma-MIR171b,zma-MIR171c,zma-MIR171d,zma-MIR171e,zma-MIR171f,zma-MIR171i,zma-MIR171j,zma-MIR171n,sbi-MIR171g,sbi-MIR171k,osa-MIR171a,osa-MIR171b,osa-MIR171c,bdi-MIR171c,bdi-MIR171e	zma-MIR171b-p3	chr10	+	142397980	142398067	acgggatattggcgcggttcaatcagaaagcttgcgctccaggcccgaggggctccactcttTGATTGAGCCGTGCCAATATCacgtc	87	(((.(((((((((((((((((((((((.((.....(((((........)))))....)).))))))))))))))))))))))).))).	56.8	-48.7	1
													zma-miR171c-3p	chr2	+	8908060	8908177	ggggaatcgaaaacctacgggatattggtgcggttcaatcagaaagcttgcgctccaaagcccaggggctccactcttTGACTGAGCCGTGCCAATATCacgtcctcgctttgcttgc	79	(((((..((........)).((((((((..(((((((.(((((.((.....(((((........)))))....)).))))).)))))))..))))))))...)))))...........	54.2	-46.4	0.7
													zma-miR171d-3p	chr9	-	126503125	126503245	agaaatggaagtgtaactatggTGTTGGCTCGGCTCACTCAGAagttgaagccgaatccaaatggtagctgccggcgtttcTGATTGAGCCGTGCCAATATCtcagtactctttcatgctg	113	....(((((((.((.(((..(((((((((.(((((((.((((((......((((...((....)).......))))..)))))).))))))).)))))))))..))))).)))))))....	47.9	-52.8	0.9
													zma-miR171e-3p	chr1	+	7950197	7950322	agaaatggaatagtagctatgaTGTTGGCTCGGCTCACTCAGAcgacgtacgcgcgcgagatcatgtgctatgccgctgctgtttcTGATTGAGCCGTGCCAATATCttagtactcttccatgcat	118	....((((((.(((.((((.(((((((((.(((((((.(((((.((((((.(((.(((((........)).))))))))).)))))))).))))))).))))))))).))))))).))))))....	49.2	-60	1
													zma-MIR171f-p3	chr5	-	8552128	8552282	ttggttgttggctgagagagtgcgaTGTTGGCATGGCTCAATCAACtcgccggccgcgggtggcttatagcttaattctgcgcattcgatcgaggtgcgggcgcagtgtttaatTGATTGAGCCGTGCCAATATCacaaccttctctagcctata	142	.........(((((((((..((.((((((((((((((((((((((((((((.((((....))))...............((((.(((....))))))).)))).))).......))))))))))))))))))))).))...))))).))))....	51.6	-71.4	0.9
													zma-MIR171i-p3	chr1	+	273359873	273359976	ctggttggctgagagagtgcgatgttggcacggttcaatcaaatcgccggccgggttgacttgtTGATTGAGCCGTGCCAATATCacaaccttctctagcctag	95	......(((((((((..((.((((((((((((((((((((((.(((((.....)).)))....)))))))))))))))))))))).))...))))).))))...	52.9	-53.4	1
													zma-MIR171j-p3	chr10	+	59887652	59887780	aatggccgcgagctagacggggtattgacgcggttcaattcgagagctcgagccctagcagaggccagggggggtggggctctgctctcTGATTGAGCCGTGCCAATATCacgtcccactcgccctcgc	122	...((..(((((...((((.(((((((.(((((((((((..((((((..(((((((.......(((......)))))))))).))))))..))))))))))).))))))).))))...)))))))....	62.8	-66.9	0.8
													zma-miR171n-3p	chr9	-	97675369	97675463	ggaaagagcgatattggtgaggttcaatccgatgttaggttttacaaaagctgtaaaatcagtatcTGATTGAGCCGCGCCAATATCtcttcctc	93	((.((((..((((((((((.(((((((((.(((..(.(((((((((.....))))))))))..))).))))))))).))))))))))))))))..	42.1	-44.4	1.1
miR319	Con-K	3'	zma-miR319a_R+1,b_R+1,c_R+1,d_R+1-3p	TTGGACTGAAGGGTGCTCCCT	21	97	590	103	617	2.58**	3.7852e-83	zma-MIR319a,zma-MIR319b,zma-MIR319c,zma-MIR319d,sbi-MIR319a,sbi-MIR319b	zma-miR319a-3p	chr3	+	212198195	212198403	ggttcatgttttctctggaagagagctctcttcagtccactctgaaatggctgtagggtttcattAGCTGCCGACTCATCCATTCAcctgccaagaaccatggacaggtctggtcttggtagccgagtgggtggcgcgggagctaaaatcaagctctacgctgtttgtggTTGGACTGAAGGGTGCTCCCTtttgtttgctcaaacgct	176	.................((((.((((.((((((((((((..(..(((..((.(((((((((..((((((.(((..((((((((((..(((((((((.(((..((....))))))))))))))..))))))))))..))).))))))....)))))))))))..)))..)..)))))))))))).)))).)))).((((....))))...	51.2	-96.5	0.9
													zma-miR319b-3p	chr3	+	2801742	2801954	gacgacgatggctggatggaagagagcgtccttcagtccactcaggggcggtgctagggtcgaattAGCTGCCGACTCATTCACCCacatgccaagcaaacggccatggaaaccagctttgcagatgagtgaatgaagcgggaggtaaaagcttcgatctcgcaccgtctttgcTTGGACTGAAGGGTGCTCCCTcctccctcgctccttgtt	210	...(((((.(((.(((.((.((.((((..(((((((((((..((..((((((((..(((((((((((.((.(((..((((((((.((..(((.((((....((.........)).)))).)))..)).))))))))..))).)).)))....)))))))).))))))))..))..)))))))))))..)))).)))))))...)))..)))))	55.9	-101.8	0.9
													zma-miR319c-3p	chr8	-	147815408	147815623	ggtttatggcttctgtggaagagagctctcttcagtccactctaaaatggctgtagggtttcattAGCTGCCGACTCATCCATTCAcctgccaagaaccatgggcaagcggtaggtctggtcttggtagccgagtgggtggcgcgggagctaaaatcaaactctacgctgtttacggTTGGACTGAAGGGTGCTCCCTtcaatttgcccaaacact	212	.((((..(((.......((((.((((.((((((((((((..(..(((..((.(((((((((..((((((.(((..((((((((((..(((((((((.(((..(((.........)))))))))))))))..))))))))))..))).))))))....)))))))))))..)))..)..)))))))))))).)))).)))).....))).))))...	51.4	-102.7	0.9
													zma-miR319d-3p	chr8	-	26772847	26773070	tggtcgccggccggatggaagagagcgtccttcagtccactcaggggcggtgctagggtcggattAGCTGCCGACTCATTCACCCacatgccaagcaaacggccatggaaacgagcttcgcagatgagtgaatgaagcgggaggtaaaagcttcgatctcgcaccgtctttgcTTGGACTGAAGGGTGCTCCCTccgatcctttccttgtttactttacccatg	189	.(((.....)))((((((.((.((((..(((((((((((..((..((((((((..(((((((((((.((.(((..((((((((.((..(((.((((...((..........)).)))).)))..)).))))))))..))).)).)))....)))))))).))))))))..))..)))))))))))..)))).)))).)))).......................	55.8	-101.3	0.8
	Con-N	3'	tae-miR319_R-1	TTGGACTGAAGGGAGCTCCC	20	3	20	3	21	2.81**	0.00029908	tae-MIR319,bdi-MIR319a,	tae-miR319	chr8	-	147815264	147815452	gtggaagagagctctcttcagtccactctaaaatggctgtagggtttcattagctgccgactcatccattcacctgccaagaaccatgggcaagcggtaggtctggtcttggtagccgagtgggtggcgcgggagctaaaatcaaactctacgctgtttacggTTGGACTGAAGGGTGCTCCCttcaat	183	...((((.((((.((((((((((((..(..(((..((.(((((((((..((((((.(((..((((((((((..(((((((((.(((..(((.........)))))))))))))))..))))))))))..))).))))))....)))))))))))..)))..)..)))))))))))).)))).))))...	52.4	-96.9	1
miR390	Con-K	5'	zma-miR390a-5p	AAGCTCAGGAGGGATAGCGCC	21	1	12	1	13	3.70**	0.0018172	zma-MIR390a	zma-miR390a-5p	chr1	+	292655931	292656111	gAAGCTCAGGAGGGATAGCGCCtaggaaaacacatagatcggagccggccgcgaggagaaagaaagagccaagagatatgtgtgatgaataatctacatggatcttggctagcttttgtgttctcctctggaggcgtggttctgtctatcaatctgaagCGCTATCTATCCTGAGCTCCac	175	..(((((((((..((((((((...(((......(((((.(((((((((((..((((((((.(((((((((((((..((((((.(((.....)))))))))..))))))))..)))))...))))))))....))).)))))))))))))...)))...))))))))..)))))))))....	49.2	-90.4	1
miR393	Con-K	5'	zma-miR393a_L+1R-2,c_L+1R-2-5p	CTCCAAAGGGATCGCATTGAT	21	18	7	19	7	-1.44*	0.015069	zma-MIR393a,zma-MIR393c	zma-miR393a-5p	chr2	+	754231	754356	ccaggaagctggtggaggaCTCCAAAGGGATCGCATTGATctattctcacctgccgcctgctgcatgcgatgcgagtcgacgacaagaTCAGTGCAATCCCTTTGGAATtttccactcgcgccttc	122	..(((..((..(((((..(.(((((((((((.((((((((((..((((..((..(((.(((.....)))..)))))..)).))..)))))))))).))))))))))).)..)))))..)).)))..	54.8	-58	0.8
													zma-miR393c-5p	chr10	-	148152652	148152748	CTCCAAAGGGATCGCATTGATctaacctgccgatcgacgccgacgtacgtacgtgcccgaggacaAGCAGATCAGTCAGTGCAATCCCTTtggaatt	93	.(((((((((((.((((((((.....((((...(((..((((((....)).)).)).)))......))))....)))))))).)))))))))))...	53.6	-40.2	0.8
miR394	Con-K	5'	zma-miR394a,b-5p	TTGGCATTCTGTCCACCTCC	20	3	16	3	16	2.42**	0.0030755	zma-MIR394a,zma-MIR394b	zma-miR394a-5p	chr5	+	193872007	193872132	ggcgcttactgaagagttccTTGGCATTCTGTCCACCTCCtctcgccgatcttgcagaaagtttaccagttctgttgcannnnnnnnggaggtgggcatactgccaatggagctgtgtaggcctcc	124	((.((((((.....((((((((((((...(((((((((((.............((((((..........))))))............)))))))))))...)))))).))))))..))))))))..	50.8	-49.3	0.8
													zma-miR394b-5p	chr4	+	154193705	154193826	tggcgcttactgagagttccTTGGCATTCTGTCCACCTCCcttcttgacgatcttgcagaaagtttgcTTTTTTTGTTTGTTTGGAggtgggcatactgccaatggagctgcgtaggcctcc	119	.((.((((((.(..((((((((((((...(((((((((((......(((((....(((((...))))).....))))).....)))))))))))...)))))).)))))).)))))))))..	50	-52.7	0.9
miR396	Con-K	5'	zma-miR396a,b-5p	TTCCACAGCTTTCTTGAACTG	21	441	96	472	100	-2.24**	6.571e-55	zma-MIR396a,zma-MIR396b,sbi-MIR396b	zma-miR396a-5p	chr4	+	173324503	173324639	acatggccctccttgccgtcTTCCACAGCTTTCTTGAACTGcatgccgccggctggtggatgctgcgcgcttgaattccggtcgatcccaagaggcgcagTTCAATAAAGCTGTGGGAAACtgcagagagaggccac	133	...((((((((..(((.((.((((((((((((.((((((.((((.(((((....))))))))).((((.((((...((.....))...))))..)))).)))))).)))))))))))).)).)))..))).))))).	57.7	-69.9	0.9
													zma-miR396b-5p	chr9	-	15367441	15367576	agatggccttctttgtgatcTTCCACAGCTTTCTTGAACTGcatctctcagaggagcggcagcttcaactcctccacccgcatcagcaggtgcatgcagTTCAATAAAGCTGTGGGAAACtgcagagagaggccag	132	...(((((((((((((....((((((((((((.(((((((((((........(((((....)))))........((((.((....)).)))).))))))))))).))))))))))))....))))))).)))))).	52.2	-67.3	0.9
			zma-miR396c_L-1	TCCACAGGCTTTCTTGAACTG	21	2677	612	2862	641	-2.16**	0	zma-MIR396c,	zma-miR396c	chr2	-	1962527	1962600	cgggcatgcttTCCACAGGCTTTCTTGAACTGtgaactcgtgggtggtggtggtatgtcggatggaatgcttgg	73	(..((((.(..((((((..((..(.....(..((....))..).....)..))..))).)))..).))))..).	54.1	-20.3	0.5
			zma-miR396e,f-5p	TTCCACAGCTTTCTTGAACTT	21	7	14	7	15	1.1	0.095906	zma-MIR396e,zma-MIR396f,sbi-MIR396c,osa-MIR396c,ata-MIR396c,bdi-MIR396e	zma-miR396e-5p	chr9	-	15367516	15367653	agatggccttctttgtgatcTTCCACAGCTTTCTTGAACTGcatctctcagaggagcggcagcttcaactcctccacccgcatcagcaggtgcatgcagttcaataaagctgtgggaaactgcagagagaggccagca	132	...(((((((((((((....((((((((((((.(((((((((((........(((((....)))))........((((.((....)).)))).))))))))))).))))))))))))....))))))).))))))...	52.2	-67.3	0.9
													zma-miR396f-5p	chr5	-	214399647	214399786	gccctccctgccatcTTCCACAGCTTTCTTGAACTGcatcatgcatgcagcaggctgtgctgtggacctgatcgagtttcaattgatccaagcaagcaagagggcagttcaataaagctgtgggaaattgcagagagaga	134	...(((.((((.((.((((((((((((.(((((((((.((.(((.(((.((((......))))......((((((.......))))))...))).))).))..))))))))).)))))))))))).)).)))).)))...	50	-62.5	0.9
		3'	zma-miR396a_L-1R+1,b_L-1R+1-3p	TTCAATAAAGCTGTGGGAAAC	21	31	31	33	32	-0.04	0.94128	zma-MIR396a,zma-MIR396b,sbi-MIR396b	zma-miR396a-3p	chr4	+	173324503	173324639	acatggccctccttgccgtcTTCCACAGCTTTCTTGAACTGcatgccgccggctggtggatgctgcgcgcttgaattccggtcgatcccaagaggcgcagTTCAATAAAGCTGTGGGAAACtgcagagagaggccac	133	...((((((((..(((.((.((((((((((((.((((((.((((.(((((....))))))))).((((.((((...((.....))...))))..)))).)))))).)))))))))))).)).)))..))).))))).	57.7	-69.9	0.9
													zma-miR396b-3p	chr9	-	15367441	15367576	agatggccttctttgtgatcTTCCACAGCTTTCTTGAACTGcatctctcagaggagcggcagcttcaactcctccacccgcatcagcaggtgcatgcagTTCAATAAAGCTGTGGGAAACtgcagagagaggccag	132	...(((((((((((((....((((((((((((.(((((((((((........(((((....)))))........((((.((....)).)))).))))))))))).))))))))))))....))))))).)))))).	52.2	-67.3	0.9
miR397	Con-K	5'	zma-MIR397b-p5	TTGAGCGCAGCGTTGATGAGC	21	311	198	332	207	-0.68	7.1869e-08	zma-MIR397b	zma-MIR397b-p5	chr5	-	82459696	82459779	atcaTTGAGCGCAGCGTTGATGAGCcagccgccgtgcctcccctgtcggctgcggcggcTCACCAGCGCTGCACTCAATTacgc	76	...((((((.(((((((((.((((((.(((((...(((.........))).))))))))))).))))))))).)))))).....	65.5	-50	0.9
		3'	zma-MIR397b-p3	TCACCAGCGCTGCACTCAATT	21	61	291	65	305	2.23**	5.4964e-36	zma-MIR397b	zma-MIR397b-p3	chr5	-	82459696	82459779	atcaTTGAGCGCAGCGTTGATGAGCcagccgccgtgcctcccctgtcggctgcggcggcTCACCAGCGCTGCACTCAATTacgc	76	...((((((.(((((((((.((((((.(((((...(((.........))).))))))))))).))))))))).)))))).....	65.5	-50	0.9
miR398	Con-K	5'	zma-miR398b-5p	GGGGCGGACTGGGAACACATG	21	242	307	259	321	0.31	0.0080058	zma-MIR398b	zma-miR398b-5p	chr7	+	38552630	38552737	gGGGGCGGACTGGGAACACATGggaatgagatgagatcattgctcggtcgtgctggcctgggccgtcggcgcgcgttgatcttgcaTGTGTTCTCAGGTCGCCCCCGg	106	(((((((..(((((((((((((..........(((((((..((.((((((.((.(((....))))))))).)).))))))))).)))))))))))))..)))))))..	63.9	-60	0.9
		3'	zma-miR398a,b-3p	TGTGTTCTCAGGTCGCCCCCG	21	139	12	149	12	-3.63**	4.5182e-27	zma-MIR398a,zma-MIR398b	zma-miR398a-3p	chr2	+	170163081	170163220	GGGGGCGAACTGAGAACACATgagaataatgagatgagattgctcgcctcgcggtacggttcgtgctggcctggaccaccgtcgtcgccgttcatcttgtacgcataataatgctgcaTGTGTTCTCAGGTCGCCCCCGc	138	((((((((.(((((((((((((......(..(((((((.......((..((((((..((((((........)))))))))).))..))..)))))))..)..((((....))))..))))))))))))).))))))))..	56.4	-69.1	0.9
													zma-miR398b-3p	chr7	+	38552630	38552737	gGGGGCGGACTGGGAACACATGggaatgagatgagatcattgctcggtcgtgctggcctgggccgtcggcgcgcgttgatcttgcaTGTGTTCTCAGGTCGCCCCCGg	106	(((((((..(((((((((((((..........(((((((..((.((((((.((.(((....))))))))).)).))))))))).)))))))))))))..)))))))..	63.9	-60	0.9
miR408	Con-K	3'	zma-miR408b	CTGCACTGCCTCTTCCCTGGC	21	1660	110	1775	115	-3.95**	0	zma-MIR408b	zma-miR408b	chr8	-	38494457	38494603	gacagggacgAGGCAGAGCATGGGTAGGGGGCcatcaacagaattccaaatttgatttctgtttgctcgctcacaaaatggagggactcaccacaaacacactcaggcgttgttgctccctcccCTGCACTGCCTCTTCCCTGGCtc	141	..((((((.(((((((.(((.(((.(((((((....(((((((.((.......)).)))))))...((.(((........))).))............................)))))))))).))).))))))).))))))....	54.4	-61.6	0.8
			zma-miR408a_R+3	CTGCACTGCCTCTTCCCTGGCTCC	24	177	5	189	5	-5.24**	8.6072e-40	zma-MIR408a,osa-MIR408,tae-MIR408,sof-MIR408a,sof-MIR408b,sof-MIR408c,sof-MIR408d,sof-MIR408e,ata-MIR408,bdi-MIR408	zma-miR408a	chr8	-	38494307	38494502	gagaggtgggttgggtttgatcggagACAGGGACGAGGCAGAGCATGggtagggggccatcaacagaattccaaatttgatttctgtttgctcgctcacaaaatggagggactcaccacaaacacactcaggcgttgttgctccctcccCTGCACTGCCTCTTCCCTGGCTCCtcaccgtctcccatccacctatc	196	((.((((((((.(((..((...((((.((((((.(((((((.(((.(((.(((((((....(((((((.((.......)).)))))))...((.(((........))).))............................)))))))))).))).))))))).)))))).))))....))...))))))))))).))	55.1	-86	0.8
		5'	zma-miR408-5p_L+1R-1	ACAGGGATGAGGCAGAGCATG	21	133	0	142	0	-**	8.736e-33	zma-MIR408a,osa-MIR408,tae-MIR408,sof-MIR408a,sof-MIR408b,sof-MIR408c,sof-MIR408d,sof-MIR408e,ata-MIR408,bdi-MIR408	zma-miR408a	chr8	-	38494307	38494502	gagaggtgggttgggtttgatcggagACAGGGACGAGGCAGAGCATGggtagggggccatcaacagaattccaaatttgatttctgtttgctcgctcacaaaatggagggactcaccacaaacacactcaggcgttgttgctccctcccCTGCACTGCCTCTTCCCTGGCTCCtcaccgtctcccatccacctatc	196	((.((((((((.(((..((...((((.((((((.(((((((.(((.(((.(((((((....(((((((.((.......)).)))))))...((.(((........))).))............................)))))))))).))).))))))).)))))).))))....))...))))))))))).))	55.1	-86	0.8
miR444	Con-K	3'	zma-miR444a_1ss12TC,b_1ss12TC	TGCAGTTGTTGCCTCAAGCTT	21	67	21	71	21	-1.76**	2.5971e-07	zma-MIR444a,zma-MIR444b,osa-MIR444a,osa-MIR444b,osa-MIR444c,osa-MIR444d,osa-MIR444f,tae-MIR444a,tae-MIR444b,hvu-MIR444b,bdi-MIR444b,bdi-MIR444c,bdi-MIR444d	zma-miR444a	chr5	+	204789194	204789244	TTGTGGCTTTCTTGCAAGTTGTGCAGTTGTTGCCTCAAGCTTgctgcctcc	44	....(((......(((((((..((((...))))....))))))).)))...	51	-12.1	0.5
													zma-miR444b	chr5	-	177276933	177276976	TTTTCTTGCAAGTTGTGCAGTTGTTGTCTCAAGCTTgctgcctc	31	.......(((((((..((((...))))....)))))))......	45.5	-8.5	0.4
miR528	Con-K	5'	zma-miR528a,b-5p	TGGAAGGGGCATGCAGAGGAG	21	167	346	179	362	1.02**	1.7601e-15	zma-MIR528a,zma-MIR528b	zma-miR528a-5p	chr1	+	6409248	6409370	gTGGAAGGGGCATGCAGAGGAGgagcacgagcgaggtgtggctggaagaagcagccggggcctgtgtgctatatacccctcgcaagctctcctcactcctcTCCTGTGCCTGCCTCTTCCATt	122	((((((((((((.(((.(((((.((...(((.((((...(((((.......))))).((((.((((..............)))).)))).)))).)))))))))).))).)))))))))))).	61	-60.9	0.8
													zma-miR528b-5p	chr9	-	153752340	153752417	gTGGAAGGGGCATGCAGAGGAGcacgaacgaggtgtggttggcccctcgttagctcTCCTGTGCCTGCCTCTTCCATt	77	((((((((((((.(((.(((((....(((((((.((.....)).)))))))....))))).))).)))))))))))).	60.3	-47	1
miR529	Con-K	5'	zma-miR529-5p	AGAAGAGAGAGAGTACAGCCT	21	147	11	157	12	-3.71**	3.4231e-29	zma-MIR529	zma-miR529-5p	chr5	+	160612975	160613100	gAGAAGAGAGAGAGTACAGCCTtgttgccatgtacacactcagatatcaacagtctcttatatttgctgttactacctgttattagtgtccagtgatgatgaagGCTGTACCCTCTCTCTTCTTCt	124	((((((((((((.(((((((((((((..(((....((((((((.((..((((((...........))))))..)).))).....)))))...)))..))).)))))))))).))))))))))))..	42.1	-50.5	1
miR827	Con-K	5'	zma-miR827_L+1-5p	TTTTGTTGGTGGTCATTTAACC	22	261	154	279	161	-0.79	2.0129e-08	zma-MIR827	zma-miR827-5p	chr5	-	167388787	167388908	gTTTTGTTGGTGGTCATTTAACCatgcatgcttcgatcgatggattggtgcatgcatggattattgcatagtgtgatgcatgtggcgcatcagtgcatggTTAGATGACCATCAGCAAACat	117	..(((((((((((((((((((((.(((((((..(((((....)))))..)))))))........(((((....((((((.......))))))))))).)))))))))))))))))))))...	44.3	-59.9	1.1
		3'	zma-miR827_R-1-3p	TTAGATGACCATCAGCAAAC	20	160	3017	171	3159	4.21**	0	zma-MIR827	zma-miR827-3p	chr5	-	167388787	167388908	gTTTTGTTGGTGGTCATTTAACCatgcatgcttcgatcgatggattggtgcatgcatggattattgcatagtgtgatgcatgtggcgcatcagtgcatggTTAGATGACCATCAGCAAACat	117	..(((((((((((((((((((((.(((((((..(((((....)))))..)))))))........(((((....((((((.......))))))))))).)))))))))))))))))))))...	44.3	-59.9	1.1
miR5568	Con-N	5'	sbi-miR5568b_L+2R-2-5p	CTTTTCTAGGTACATAGCTTT	21	50	49	53	51	-0.06	0.84414	sbi-MIR5568b	sbi-miR5568b-5p	chr2	+	5113973	5114093	aaattgtaagttgttttgtCTTTTCTAGGTACATAGCTTTtgctatgcacctagagatacgatgtgtctagatacataataaaagttgtctatctagaaaagccaaagcaacctataaatt	115	...(((((.(((((((((.((((((((((((.(((((((((..((((...(((((.((.....)).)))))...))))..))))))))).)))))))))))).))))))))).)))))...	31.4	-47.1	1.2
Nov	Nov	5'	PC-5p-44310_15	CCGAGGGGATCCATGGGAGAA	21	15	0	16	0	-**	8.4089e-05	-	-	chr3	-	123431422	123431614	tagtagctttgtgtcccttcccctggatagttttttggtcagcgcttaagaaagtttaagggctgatttgttgatcggggatcCCGAGGGGATCCATGGGAGAAaaatcgtcttgctattcaaaattgtattgtaaggggattccTCGCCTATGGATCCTCTCGAGatccctaaccaccaaatcagccctaag	132	....((((((.(((((........))))).......(((....)))....))))))..((((((((((((.((...(((((((.((((((((((((((((.((..((((..(((((....((....))....)))))..))))..)).)))))))))))))))).)))))))...)).))))))))))))...	46.1	-82.9	0.9
		5'												chr4	+	203413027	203413153	nngctgatttgatgatcggggataCCGAGGGGATCCATGGGACAAatcatcttgctattcaaaattgaattgcaaccgtatttcttctcatggatcccctcgggatccctaatcactaaatcagnnn	121	...(((((((..((((..(((((.((((((((((((((((((.((((....((((.(((((....))))).))))....))))..)))))))))))))))))).)))))..))))..)))))))...	42.5	-67	1.2
		3'	PC-3p-29019_26	TTTCATATTAGCTGTCACTCT	21	4	13	4	13	1.70*	0.033966	-	-	chr5	+	149500256	149500416	cgatgtcaaagataggaatgtctgattttgggcaaagcaagagtgacagctaatatgaaaacagagggagattcatcgtcccactaaaggttctccctctgtTTTCATATTAGTTGTCACTCTtgctttggacaaattcaacctttctatcgttgataaaa	155	...((((((.((((((((.((.(((.((((..(((((((((((((((((((((((((((((((((((((((..(..............)..)))))))))))))))))))))))))))))))))))))))..)))).))))).)))))))).))))))...	38.5	-90.9	1.5
		3'												chr5	-	149500222	149500325	gtccaaagcaagagtgacaactaatatgaaaacagagggagaacctttagtgggacgatgaatctccctctgtTTTCATATTAGCTGTCACTCTtgctttgccc	98	...((((((((((((((((.((((((((((((((((((((((.(((.....)))........)))))))))))))))))))))).))))))))))))))))...	43.3	-63.5	1.4
		5'	PC-5p-19938_42	TTTTAGAATTTTCTGAGGACT	21	21	0	22	0	-**	2.2144e-06	-	-	chr1	-	116496666	116497005	ccaattactaattaaattaattttacatttatttttttataaacacctagcaaacaataataaaatgatctccgatttttacatagaccttctcttacataaactaacatatacaaataTTTTAGAATTTTCTGAGAACTttaaatctaaacacatataaagatatgagagatatgtatataaattatgggtctagattcaaagttttcaaaaaagttctagaaatatttgtttatgttagtttagctaggagaagatttgcgtaaaaattgaagatctttttattaatgtttggtaagcatttataaaagacaaatgtacaattgatttagttagtaat	337	...(((((((((((((((((((.(((((((..(((((((((((....((.((((((.((((((((.(((((.((((((((((..(((.(((((((((..((((((((((((.(((((((((((((((((((.((((((((((.((((((.((.((((.....(((((.........)))))....)))).)).)))))).))))))))))..)))))))).))))))))))).))))))))))))..))))))))).)))..)))))))))).))))).)))))))).)))))).))....))))))))))).))))))).)))))))))))))))))))	22.4	-125.1	1.6
		5'												chr8	+	161311135	161311471	tctaattactaactaaatcaattttacattttttagaaacacttagcaaacagtaataaaacaattttcaatttttacacaacccttctctcagtttaaataacttacatgaatatTTTTAGAATTTTCTGAGGACTtcaaatatgaactcataacttacacaaatgtttcttaagactttataagggtccacaTTTAAAGTCCCCAGAAAATTCTAAtaatacttgtgtaagttattttagctgagggcagggttgtataaaaactagagacgttttattactattcgctacgagtttctagaaaaacaaatgtaaaattgatttagttagtaatt	334	...(((((((((((((((((((((((((((((((((((((...((((.((.(((((((((((...((((..((((((.((((((((.(((((((((.((((((((((((..(.((((.(((((((((((((.((((((.((((.((.((((.......(((....))).((....))........)))).)).)))).)))))).))))))))))))).)))).)..)))))))))))).))))))))).)))))))).))))))...)))).))))))))))).)).))))...))))))))).....))))))))))))))))))))))))))))	26.7	-136.8	1.5
		5'	PC-5p-1983_455	TAGGTCTTGTTTGGCTGCACT	21	178	6	190	6	-4.98**	2.1628e-39	-	-	chr5	-	181254047	181254189	cagtaTAGGTCTTGTTTGGATGCACTggtatctacctcaatccacccatgttggcgtggattggaggggaaattaaactaagttacatcctaatccactccaagaggtggatactaagtgcatccaaacaaggccatatgatg	137	..((((.(((((((((((((((((((((((((((((((.((((((((.....)).))))))((((((((........................))).))))).)))))))))))).)))))))))))))))))))))))....	44.1	-74.7	1.2
		5'												chr9	-	69379553	69379660	ataaggatcttatTAGGTCTTGTTTGGCTGCACTtcaatccaccccaatccacacgggtttgaggtggactggggTGCAGCCAAACAAGTCCTTACAtggatcttcaa	102	...(((((((....(((.(((((((((((((((..((.((((((.((((((....))).))).)))))).))..))))))))))))))).))).....)))))))...	47.2	-62.7	1.2
		5'	PC-5p-34408_21	AAGGGCTGATTTGGTGACCCGGGA	24	5	13	5	14	1.49	0.056827	-	-	chr4	-	67972267	67972408	aacactAAGGGCTGATTTGGTGACCAGGGAattgaaggaatccataggagaggaatcctcttgttattcaattttaaatagaagggaattcctcccatggatcccatccatttacctgatcaccaaaccagccctaagtaaa	136	...(((.(((((((.((((((((.((((((((.((.((.((((((.((.(((((((.(((((.(((((........)))))))))).))))))))))))))).)).)).)))).)))).)))))))).))))))).)))...	41.5	-66.6	1.1
		3'	PC-3p-115417_5	ACAGTCAAATACTCTGAGCACT	22	1	18	1	19	4.25**	6.5994e-05	-	-	chr3	+	229998256	229998541	caagagagcctctccaaagagccatatgacgtgaatgatgtagtagatctgtttcagtacaagtgttcagagtatttgactattgctgttgctgaatttgatgagcgggaaatttgaaatctactgcacagtcatatgagaactgggtaggcagatcgagtagattccacatttctcgctcatcaaattcagcaacagcaATAGTCAAATACTCTGAGCACTtgtactgaaacagatctactacatcattcacgtcatatgactctttggagaggctctcttgatt	283	(((((((((((((((((((((.(((((((((((((((((((((((((((((((((((((((((((((((((((((((((((((((((((((((((((((((((((((((((((.((.((((((((...((......)).((.(((......))).)).)))))))).)).))))))))))))))))))))))))))))))))))))))))))))))))))))))))))))))))))))))))))))))))))))))))))).)))))))))))))))))))))...	40.6	-219.8	1.9
		3'	PC-3p-15409_58	TTTATGATATGTTACTCTACT	21	28	22	30	23	-0.38	0.34783	-	-	chr3	-	194894465	194894597	cctagttgtgattctggtggaacggtagaagggtaaaatatcataaataaactgaaataagctacctaaatagcttatttcagattaTTTATGATATGTTACTCTACTactcttttatcataatctaacttat	127	...(((((.((((.((((..((..((((.(((((((.(((((((((((((.(((((((((((((......))))))))))))).))))))))))))).))))))).))))..))..)))).)))))))))...	28.6	-57.3	1.5
		5'	PC-5p-13980_65	TGTTTGGGATTATGATCTGCC	21	40	19	43	20	-1.10**	0.0039715	-	-	chr3	-	162601552	162601644	gtattaagggtctgttTGTTTGGGATTATAATCTGCCcgaattatattatataatccgggcagattataatcccaaacaaacacccttaagta	87	...((((((((..((((((((((((((((((((((((((.((((((...)))))).))))))))))))))))))))))))))))))))))...	34.4	-57.3	1.8
		5'	PC-5p-60813_10	TGTTTGAATGTACTAGAGCT	20	18	16	19	17	-0.16	0.68376	-	-	chr1	-	273965146	273965225	cctctTGTTTGAATGCACTAGAGCTaatttaagttaatttttagctagccaatgattagctcttgtatccaaacaggccc	74	...((((((((.(((((..((((((((((...((((.........))))....))))))))))))))).))))))))...	37.5	-25.7	0.9
		3'	PC-3p-14961_60	GAGGACACCATAACTTATGTTAGA	24	33	2	35	2	-4.13**	5.8915e-08	-	-	chr7	-	118925137	118925383	ctaaaataatgatgaatttttttaatatttttaacataagatatgatgtccacaatcacctaaaaatatgaacttgaaattcaaatttacatggagaaacgaaaaagacaaatcttaacagagggagatttgtcctttttgtttgtccacgtacaaattgaaattcaacttcatattttttgaggtgattGAGGACATCATAACTTATGTTAGAaaaatatgttaagaatttttatcattatttcat	241	...(((((((((((((..((((((((((((((((((((((.((((((((((.((((((((((((((((((((.(((((.(((((.(((((.((((.(((((((((.((((((((((........)))))))))).))))))))).)))).))).)).))))).))))).)))))))))))..))))))))).)))))))))).))))))))))))....))))))))))..)))))))))))))...	25.1	-110.3	1.8
		5'	PC-5p-51403_13	TTTGTTTGGTTTGTAGAA	18	2	13	2	14	2.81**	0.0037707	-	-	chr4	+	118826765	118826979	ttgagaaatgagatagttcatcatctgcttatttctcactttTTTGTTTGGTTTGTAGAAtataatgaattgattcatcatcatttcattttataggctaataattagtaataaaatgaggaatgaattcattacaccaaatttgtggaatagagtcatgctgcaacacctcatctaaaatggatgaatggattgattcttcaaaccaaacagcc	170	.(((((((((((.(((........)))))))))))))).....((((((((((((.(((((.(((((((((.((((........((((((((((..(((((...))))).)))))))))))))).)))))))))..(((...(((..(.((......)).)..)))....((((((.....)))))).)))....))))).))))))))))))..	30.2	-63.3	1
		3'	PC-3p-26238_30	AGATTGAACTAGTACTCCTGA	21	18	3	19	3	-2.66**	0.00067936	-	-	chr3	+	78979296	78979384	tccgttaaggtataatactcaggggtactagtgcaatctcctagcctaggAGATTGAACTAGTACTCCTGActattatatcttaacatt	83	...((((((((((((((.((((((((((((((.((((((((((...)))))))))).)))))))))))))).))))))))))))))...	38.2	-54.6	1.6
		3'	PC-3p-97482_6	ACAAGTGGATTGGAGTTAATACT	23	0	11	0	12	-**	0.0006773	-	-	chr3	+	112669785	112669925	nnncctagtttgggtactctaggattgatcccaatccacttgtattaaggtggattggagtgtaacttagtttaaattacacttcaatccacctcaatACAAGTGGATTGGAGTCAATACTagagtacccaaactaggccg	135	...(((((((((((((((((((.(((((..((((((((((((((((.((((((((((((((((((.(((...))).)))))))))))))))))).))))))))))))))))..))))).)))))))))))))))))))...	39.7	-97.3	1.7
		5'	PC-5p-58265_11	AAGAATGGAGATGTGAGGATC	21	13	0	14	0	-**	0.00019654	-	-	chr8	+	3888147	3888290	gcaaaccttgtaaaccaacacAAGAATGGAGATGTGAGGATCtttttaaaaatatccagtgcgaggtggaagggttgatttggaatatgatatttttaaaaaggtcctcccacctccattcttggattggtttgcacagtttac	140	..((((..((((((((((..(((((((((((.((.(((((((((((((((((((((..((.((((.............))))..))..))))))))))))))))))))).)).)))))))))))..))))))))))..))))..	38.9	-62.7	1.1
		5'	PC-5p-37099_19	TGAACTTTTGTACTTTTGGGCC	22	33	23	35	24	-0.54	0.14874	-	-	chr10	+	113038298	113038531	catgacgacgaaccatctcctccccatatgatgcctatgcataagacaaccttacaaatgaaggaatttctatatttTGAACTTTTGTACTTTTGGGCCaaaactcaccagttgatccgtggctgtctggctgaagagatctgcaactagacaaccacgaatcggctggtgaattTTGGTCCAAAAGTACAAACGTTcaaagtatagaaattcctgcatttgtaaggttgtgaa	186	.(((..((.((......)).))..)))...((((....))))...(((((((((((((((.(((((((((((((((((((((.((((((((((((((((((((.(((((((..(((.(((((.(((((((.((.((....)).)).))))))).))))).)))..))))))).)))))))))))))))))))).))))))))))))))))))))).)))))))))))))))...	41	-125.9	1.3
		3'	PC-3p-19354_44	TTAGGGACTAAAATTGAATA	20	1	38	1	40	5.32**	1.2922e-09	-	-	chr10	+	123552260	123552391	ccactgaggtaaaaatgcaattttagtcacttttagtcacccttctactattaaaaggactaaagtataggaggccttatttatttactcagtttgatagtTTAGGGACTAAAATTGACTAaaccttagcca	126	...(((((((............(((((((.(((((((..((((...(((((((((..((.((((..(((((....)))))...)))).))..)))))))))..))))))))))).))))))))))))))...	33.3	-41.6	0.9
		5'	PC-5p-6152_162	TTTGTTAATGTTTGGAGTAGC	21	48	11	51	11	-2.21**	4.309e-07	-	-	chr4	+	223237640	223237787	ccctttgttaatTTTGTTAATGTTTGGAGTAGCgccgtcnnnnnnnnnnnnnnnnnnnnnnnnnnnnnnnnnnnnnnnnnnnnnnnnnnnnnnnnnnnnnnnnnnnnnnntggggctactccaaacattaacaaaattatccagaaca	142	...((((.(((((((((((((((((((((((((.(((.........................................................................))).)))))))))))))))))))))))))..))))...	20.3	-39.241	1.3
		5'	PC-5p-23516_34	AAACACGTCTCTGTCAGGGCGC	22	20	4	21	4	-2.39**	0.0005308	-	-	chr7	-	21650618	21650775	aatacgccttgatgaggaagAAACACGTCCCTGTCAGGGCGCagccttcttctccatcctcgtgtgcggggcgctgggctgctgcctgcccgtgctggggcggcgcgtgccggcgctgcgccctgacagggacgtgttcttcctcatcaaggcgttcg	152	...(((((((((((((((((.((((((((((((((((((((((((............(((((....))))).(((((.((((.(((.((((......)))))))))).)))))))))))))))))))))))))))))))))))))))))))))))...	65.8	-116.8	1.1
		3'	PC-3p-54404_12	TTTGATGGCATTGAAGGGATT	21	13	0	14	0	-**	0.00019654	-	-	chr3	-	201629774	201629931	aacaagaaaaatcccttcaatgccatattttcagcaagaaaataccttcaattctattttttattctggaatttttaaatcaagtagatcggaccagtttctagtggtattgaagggaacggtatagatTTTGATGGTATTGAAGGGATTttctttaa	152	...(((.(((((((((((((((((((((((((.....)))))).((((((((.(((((.......((((.....((..(((.....)))..)))))).....))))).)))))))).................))))))))))))))))))))))...	31	-49.1	1
		5'	PC-5p-34158_21	ATGCAGAACAATTTACAGACG	21	12	3	13	3	-2.12*	0.015553	-	-	chr2	+	90328704	90328982	tgtgctgcaggtcgttggctgcaaaagatatgaagatgccttttatccaaacaacagtttctaaacgtaaaatagaacaatagcattcttATGCAGAACAATTTACAGACGgaaatgatttgtactatttctcaggtgcaaaccaaccatttctcaggtgcaaaccatttcgatctgtaagttgttgtgcacaagaatactactgttttattttatattttggaaactgctgtttggataaaaggcattcacttgcatctgctagctactgcttgctct	273	...((.((((...(((((((((((..((.......((((((((((((((((((.(((((((((((.(((((((((((((.(((.((((((.((((.(((((((((((((..((((((.((((((((........(((........)))........)))))))).))))))..))))))))))))).)))).)))))).))).)))))))))))))..))))))))))).))))))))))))))))))))..)))))...))))))..))))..))...	36.9	-123.2	1.2
		5'	PC-5p-9399_103	TTTGGAACTTTGGCACTCCC	20	17	65	18	68	1.92**	5.8556e-08	-	-	chr8	-	172893583	172893799	gaatctcgagaaaTTTGGAACTTTGGCACTCCCgtccgccgcatacgccagtatggcattcctcaaaacgtaactgctaccagtggcacctccgttctcacattttctccagagaaacattgtcctttcttaagctcacttgatggtcactagcgtatttgtttggacgacgtatgcggcggatgggagtgtcaaagttccaaatttctcctgaatc	217	((.((..((((((((((((((((((((((((((((((((((((((((((.....)))..((.((.(((((....((((...((((((.......(((((............))))).............(((((....)))))..))))))))))....))))).)).)).)))))))))))))))))))))))))))))))))))))))..)).))	47.5	-99.9	1
		5'	PC-5p-18371_47	TTTTGTTAATGTTTGGAGTAG	21	19	27	20	28	0.49	0.27923	-	-	chr1	+	234278509	234278652	ttctggataaTTTTGTTAATGTTTGGAGTAGccccannnnnnnnnnnnnnnnnnnnnnnnnnnnnnnnnnnnnnnnnnnnnnnnnnnnnnnnnnnnnnnnnnnnnnngatggcgctactccaaacattaacaaaattaacaaag	138	...((..(((((((((((((((((((((((((.(((.........................................................................))).))))))))))))))))))))))))).))...	18.1	-36.541	1.4
		3'	PC-3p-97597_6	TATGGATTGAAGGGGATTGAT	21	11	0	12	0	-**	0.00061485	-	-	chr4	+	148629089	148629225	taaggcgttgtttggataaactcaatccccccaatccataattggagtggaaaacggactacttttccaccacaacagtcaagcccttccaaaacgTATGGATTGAAGGGGATTGCTgtgtttccaaacaagcccta	131	...(((.(((((((((...((.((((((((.(((((((((.(((((((((((((........)))))))).................)))))....)))))))))..))))))))..))...))))))))))))...	44.5	-53.6	0.9
		5'	PC-5p-132875_5	AATTACCTTAGAAAACATGAACT	23	5	17	5	18	1.85**	0.00944	-	-	chr9	+	132101308	132101712	tcaaattttgttggttattagctaatgtcataacccagactagaaaaatacattaccattttttcattattattttgataggttaaagatcagataagataataactttaacggtataaaattaaatgtgaaataatgataaaaaaataacatatttttctaacaaaagttatgatgttctaAATTACCTTAGAAAACATGAACTtaaaattcaacttttacttggnnnnnnnnnnnnnnggacaaatctctccctaataagatttgcctttttgtctcttcacgtaaaaattgaatttcaagttcatattttctgaggtgattgaggacatcataattttggttagaaaaatatgttaagaatttttatcattatttcacacttagttttgtatcatt…	302	....(((((((((((..((((((...(((........)))..((((((...........))))))...............))))))..)))).)))))))...((((((((.(((((((((((((.(((((((((((((((((((..(((((((((((((((((.((((((((((((((((.(((((((((((((((.((((((((.((((((((.((((((.(((..............((.(((((((..........)))))))))...........))).)))))).)))))))).)))))))).))))))))))))))).)))))))))))))))).)))))))))))))))))....))))))))))))))))))).))))))))))))).))…	23.5	-144.4	1.5
[1]Group	1. Con-K: Conserved miRNAs are in Zea mays(zma).
	2. Con-N: Conserved miRNAs are not in Zea mays (zma), but in the selected Gramineae miRbase [Oryza sativa (osa); Sorghum bicolor (sbi); Triticum aestivum (tae); Hordeum vulgare (hvu); Saccharum officinarum (sof); Aegilops tauschii (ata); Brachypodium distachyon (bdi); Festuca arundinacea (far)].
	3. Nov: Novel miRNAs.
[2]miRNA Name	1. L-N or L+N mean that the miRNA sequence is N base less or more than known miRNA sequence in the left side.
	2. R-N or R+N mean that the miRNA sequence is N base less or more than known miRNA sequence in the right side.
	3. NssNTA means N substitutin that is T changes to A at position N.
	4. New-stand miRNAs are named as MIR-p5 or MIR-p3.
	5. Red-labelled represents that miRNAs are identified by Degradome sequencing in this study.
[3]Mapped MIR	Mapped known pre-miRNAs are in the selected Gramineae miRbase [Zea mays (zma); Oryza sativa (osa); Sorghum bicolor (sbi); Triticum aestivum (tae); Hordeum vulgare (hvu); Saccharum officinarum (sof); Aegilops tauschii (ata); Brachypodium distachyon (bdi); Festuca arundinacea (far)].
[4]rep miR	Representative known miRNAs are in the selected Gramineae miRbase [Zea mays (zma); Oryza sativa (osa); Sorghum bicolor (sbi); Triticum aestivum (tae); Hordeum vulgare (hvu); Saccharum officinarum (sof); Aegilops tauschii (ata); Brachypodium distachyon (bdi); Festuca arundinacea (far)].
[5]pre-miRNA Sequence	pre-miRNA sequences come from Zea mays genome
[6]MFEI	Minimal folding energy indexes (MFEI) = -dG*100/pre-miRNA length/CG%
