# Supplementary material for: Comparison of miRNAs and Their Targets in Seed Development between Two Maize Inbred Lines by High-Throughput Sequencing and Degradome Analysis
Source: PLoS One. 2016 Jul 27;11(7):e0159810. doi: 10.1371/journal.pone.0159810 (PMC4962988; doi:10.1371/journal.pone.0159810)
Supplement: S4 Table — (XLSX) [file pone.0159810.s004.xlsx]

## Sheet: Table S4
S4 Table. Overview of data in the PH6WC and PH4CV degradome libraries.
Type		PH6WC	PH4CV
Raw reads	Total	9591315	9061915
	Unique	2856590	3368853
ADT & Length[1]	Total	34087	33543
	Unique	16232	17117
Input cDNA[2]		88760	88760
Mapped cDNA reads	Total	6301841	6675216
	Unique	1961152	2411474
Coverd cDNA		58245	59512
[1]ADT & Length: Reads lacking ADTs and lengths <15 nt
[2]Input cDNA: Zea mays cDNA library; http://www.maizegdb.org
