# Supplementary material for: Comparison of miRNAs and Their Targets in Seed Development between Two Maize Inbred Lines by High-Throughput Sequencing and Degradome Analysis
Source: PLoS One. 2016 Jul 27;11(7):e0159810. doi: 10.1371/journal.pone.0159810 (PMC4962988; doi:10.1371/journal.pone.0159810)
Supplement: S6 Table — (XLSX) [file pone.0159810.s006.xlsx]

## Sheet: Table S6.1
S6.1 Table. The primers used for qRT-PCR verification.
miRNAs	Primers
U6 snRNA-F	GCTTCGGCAGCACATATACTAAAAT
U6 snRNA-R	CGCTTCACGAATTTGCGTGTCAT
miR156a,b,c,d,e,f,g,l-5p	GCCGTGACAGAAGAGAGTGAGCA
miR159a,f-3p	GCTTTGGATTGAAGGGAGCTCTG
miR159c_L-1R-1-3p	GGCGATTGGATTGAAGGGAGC
miR166b,d,e,g,h,i-3p	GGCTCGGACCAGGCTTCATTC
miR167g_R+1,h_R+1,i_R+1-5p	GGTGAAGCTGCCAGCATGATCT
miR167g_L+1-3p	CCGCAGGTCATGCTGTAGTTTCA
miR169o_R-1-5p	CGCTAGCCAAGAATGACTTGCCT
miR171c_1ss4CT,d,e,n_R+1_1ss12CT-3p	GGTGATTGAGCCGTGCCAATATC
miR319a_R+1,b_R+1,c_R+1,d_R+1-3p	CGGTTGGACTGAAGGGTGCTC
miR396a,b-5p	GCCCTTCCACAGCTTTCTTGAACT
miR396c_L-1	CGCTCCACAGGCTTTCTTGAACT
miR408a_R+3	TCTGCACTGCCTCTTCCCTGG
miR444a_1ss12TC,b_1ss12TC	CCATGCAGTTGTTGCCTCAAGC
miR827_R-1-3p	CCGCTTAGATGACCATCAGCAAAC
PC-5p-1983_455	GCGGTAGGTCTTGTTTGGCTGC
PC-5p-6152_162	GCCGTTTGTTAATGTTTGGAGTAGC
PC-5p-9399_103	GCCCTTTGGAACTTTGGCACTC

## Sheet: Table S6.2
S6.2 Table. qRT-PCR verification of miRNAs in the PH6WC and PH4CV lines.
U6 snRNA	Ct1	Ct2	Ct3	Average Ct	SD	-	-	-	-	-
PH6WC	19.93	19.95	19.94	19.94	0.01
PH4CV	20.59	20.4	20.51	20.5	0.0953939
zma-miR166b,d,e,g,h,i-3p	Ct1	Ct2	Ct3	Average Ct	SD	⊿Ct	⊿⊿Ct	2(-⊿⊿Ct)	2(-(⊿⊿Ct+SD))	2(-(⊿⊿Ct-SD))
PH6WC	18.24	18.52	18.47	18.41	0.149332	-1.53	0	1	0.901668	1.10906
PH4CV	18.88	18.89	18.88	18.8833	0.0057735	-1.61667	-0.0866667	1.06191	1.05767	1.06617
zma-miR156a,b,c,d,e,f,g,l-5p	Ct1	Ct2	Ct3	Average Ct	SD	⊿Ct	⊿⊿Ct	2(-⊿⊿Ct)	2(-(⊿⊿Ct+SD))	2(-(⊿⊿Ct-SD))
PH6WC	20.12	20.42	20.26	20.2667	0.150111	0.326667	0	1	0.901181	1.10965
PH4CV	22.32	22.49	22.42	22.41	0.08544	1.91	1.58333	0.33371	0.314521	0.35407
zma-miR159a,f-3p	Ct1	Ct2	Ct3	Average Ct	SD	⊿Ct	⊿⊿Ct	2(-⊿⊿Ct)	2(-(⊿⊿Ct+SD))	2(-(⊿⊿Ct-SD))
PH6WC	16.56	16.58	16.56	16.5667	0.011547	-3.37333	0	1	0.992028	1.00804
PH4CV	14.34	14.49	14.53	14.4533	0.100167	-6.04667	-2.67333	6.37901	5.95114	6.83765
zma-miR159c_L-1R-1-3p	Ct1	Ct2	Ct3	Average Ct	SD	⊿Ct	⊿⊿Ct	2(-⊿⊿Ct)	2(-(⊿⊿Ct+SD))	2(-(⊿⊿Ct-SD))
PH6WC	16.68	16.87	16.77	16.7733	0.0950438	-3.16667	0	1	0.936244	1.0681
PH4CV	13.84	13.74	13.92	13.8333	0.090185	-6.66667	-3.5	11.3137	10.6281	12.0435
zma-miR167g_R+1,h_R+1,i_R+1-5p	Ct1	Ct2	Ct3	Average Ct	SD	⊿Ct	⊿⊿Ct	2(-⊿⊿Ct)	2(-(⊿⊿Ct+SD))	2(-(⊿⊿Ct-SD))
PH6WC	14.76	14.86	14.68	14.7667	0.090185	-5.17333	0	1	0.939402	1.06451
PH4CV	16.14	16.13	16.14	16.1367	0.0057735	-4.36333	0.81	0.570382	0.568104	0.572669
zma-miR167g_L+1-3p	Ct1	Ct2	Ct3	Average Ct	SD	⊿Ct	⊿⊿Ct	2(-⊿⊿Ct)	2(-(⊿⊿Ct+SD))	2(-(⊿⊿Ct-SD))
PH6WC	24.76	24.854	24.69	24.768	0.0822922	4.828	0	1	0.944556	1.0587
PH4CV	25.63	25.46	25.29	25.46	0.17	4.96	0.132	0.912565	0.811127	1.02669
zma-miR169o_R-1-5p	Ct1	Ct2	Ct3	Average Ct	SD	⊿Ct	⊿⊿Ct	2(-⊿⊿Ct)	2(-(⊿⊿Ct+SD))	2(-(⊿⊿Ct-SD))
PH6WC	19.39	19.38	19.37	19.38	0.01	-0.56	0	1	0.993092	1.00696
PH4CV	21.31	21.25	21.29	21.2833	0.0305505	0.783333	1.34333	0.394109	0.385851	0.402544
zma-miR171c_1ss4CT,d,e,n_R+1_1ss12CT-3p	Ct1	Ct2	Ct3	Average Ct	SD	⊿Ct	⊿⊿Ct	2(-⊿⊿Ct)	2(-(⊿⊿Ct+SD))	2(-(⊿⊿Ct-SD))
PH6WC	22.74	22.15	22.46	22.45	0.295127	2.51	0	1	0.815001	1.22699
PH4CV	24.07	23.92	24.08	24.0233	0.0896289	3.52333	1.01333	0.4954	0.46556	0.527154
zma-miR319a_R+1,b_R+1,c_R+1,d_R+1-3p	Ct1	Ct2	Ct3	Average Ct	SD	⊿Ct	⊿⊿Ct	2(-⊿⊿Ct)	2(-(⊿⊿Ct+SD))	2(-(⊿⊿Ct-SD))
PH6WC	20.21	20.42	20.31	20.3133	0.10504	0.373333	0	1	0.929779	1.07552
PH4CV	17.44	16.85	16.97	17.0867	0.311823	-3.41333	-3.78667	13.8007	11.1181	17.1304
zma-miR396a,b-5p	Ct1	Ct2	Ct3	Average Ct	SD	⊿Ct	⊿⊿Ct	2(-⊿⊿Ct)	2(-(⊿⊿Ct+SD))	2(-(⊿⊿Ct-SD))
PH6WC	17.65	17.44	17.54	17.5433	0.10504	-2.39667	0	1	0.929779	1.07552
PH4CV	20.48	20.26	20.38	20.3733	0.110151	-0.126667	2.27	0.20733	0.192089	0.22378
zma-miR396c_L-1	Ct1	Ct2	Ct3	Average Ct	SD	⊿Ct	⊿⊿Ct	2(-⊿⊿Ct)	2(-(⊿⊿Ct+SD))	2(-(⊿⊿Ct-SD))
PH6WC	17.56	17.65	17.62	17.61	0.0458258	-2.33	0	1	0.968735	1.03227
PH4CV	19.58	19.63	19.83	19.68	0.132288	-0.82	1.51	0.351111	0.320348	0.384829
zma-miR408b	Ct1	Ct2	Ct3	Average Ct	SD	⊿Ct	⊿⊿Ct	2(-⊿⊿Ct)	2(-(⊿⊿Ct+SD))	2(-(⊿⊿Ct-SD))
PH6WC	16.09	16.14	16.11	16.1133	0.0251661	-3.82667	0	1	0.982707	1.0176
PH4CV	17.75	17.76	17.81	17.7733	0.0321455	-2.72667	1.1	0.466516	0.456237	0.477028
zma-miR444a_1ss12TC,b_1ss12TC	Ct1	Ct2	Ct3	Average Ct	SD	⊿Ct	⊿⊿Ct	2(-⊿⊿Ct)	2(-(⊿⊿Ct+SD))	2(-(⊿⊿Ct-SD))
PH6WC	21.33	20.88	20.48	20.8967	0.425245	0.956667	0	1	0.744712	1.3428
PH4CV	23.39	23.01	23.1	23.1667	0.198578	2.66667	1.71	0.30566	0.266355	0.350765
zma-miR827_R-1-3p	Ct1	Ct2	Ct3	Average Ct	SD	⊿Ct	⊿⊿Ct	2(-⊿⊿Ct)	2(-(⊿⊿Ct+SD))	2(-(⊿⊿Ct-SD))
PH6WC	21.94	21.96	21.96	21.9533	0.011547	2.01333	0	1	0.992028	1.00804
PH4CV	20.95	20.96	20.96	20.9567	0.0057735	0.456667	-1.55667	2.94173	2.92998	2.95353
PC-5p-1983_455	Ct1	Ct2	Ct3	Average Ct	SD	⊿Ct	⊿⊿Ct	2(-⊿⊿Ct)	2(-(⊿⊿Ct+SD))	2(-(⊿⊿Ct-SD))
PH6WC	20.07	20.02	20.09	20.06	0.0360555	0.12	0	1	0.975318	1.02531
PH4CV	21.86	21.84	21.82	21.84	0.02	1.34	1.22	0.429283	0.423373	0.435275
PC-5p-6152_162	Ct1	Ct2	Ct3	Average Ct	SD	⊿Ct	⊿⊿Ct	2(-⊿⊿Ct)	2(-(⊿⊿Ct+SD))	2(-(⊿⊿Ct-SD))
PH6WC	20.67	20.71	20.68	20.6867	0.0208167	0.746667	0	1	0.985675	1.01453
PH4CV	21.31	21.28	21.31	21.3	0.0173205	0.8	0.0533333	0.963707	0.952206	0.975347
PC-5p-9399_103	Ct1	Ct2	Ct3	Average Ct	SD	⊿Ct	⊿⊿Ct	2(-⊿⊿Ct)	2(-(⊿⊿Ct+SD))	2(-(⊿⊿Ct-SD))
PH6WC	22.36	22.32	22.33	22.3367	0.0208167	2.39667	0	1	0.985675	1.01453
PH4CV	24.13	24.16	24.15	24.1467	0.0152753	3.64667	1.25	0.420448	0.41602	0.424924
